# Supplementary material for: Histone deacetylase SlHDA7 impacts fruit ripening and shelf life in tomato
Source: Hortic Res. 2024 Aug 14;11(11):uhae234. doi: 10.1093/hr/uhae234 (PMC11534877; doi:10.1093/hr/uhae234)
Supplement: Web_Material_uhae234 [file web_material_uhae234.zip]

Archive with 2 entries (2 files):
- Supplement figures.docx
- Supplementary Tables.xlsx
