# Supplementary material for: Histone deacetylase SlHDA7 impacts fruit ripening and shelf life in tomato
Source: Hortic Res. 2024 Aug 14;11(11):uhae234. doi: 10.1093/hr/uhae234 (PMC11534877; doi:10.1093/hr/uhae234)
Supplement: Web_Material_uhae234 [file web_material_uhae234.zip › Supplementary Tables.xlsx]

## Sheet: Supplementary Table S1
Supplementary table S1: Summary of primers used in this study
Gene	Sequence (5'-3')
Primers for full length cloning
SlHDA7-F	ATGAAGTCTGTATCCTCTCTACCGG
SlHDA7-R	TCAAAAGGAATGTATGTGCTTCACT
Primers for construct transgenic plant
SlHDA7-PBI-GFP-F	GATTGATGTGATATCTCCACTGAATGAAGTCTGTATCCTCTCTACCGG
SlHDA7-PBI-GFP-R	CAAGAATTGGGACAACTCCAGATCAAAAGGAATGTATGTGCTTCACT
sgRNA1-HDA7	TCGTTATTGGCAGCTGGAGCTGG
sgRNA2-HDA7	TGGTCACCATGCTGTTCCGAAGG
SlHDA7-PTG-Cas9-F	GGTCTCTTGCATCGTTATTGGCAGCTGGAGCGTTTCAGAGCTATGCTGGA
SlHDA7-PTG-Cas9-R	GGTCTCTAAACTCGGAACAGCATGGTGACCATGCACCAGCCGGGAATCGA
Primers for RT-qPCR
SlHDA7-F	GAAGTTATTGTACCGTGTGCTC
SlHDA7-R	CCCTTCTAAGAAAAACACGCAA
SlACO3-F	GAAAGCAAGCAAGTTTATCCGA
SlACO3-R	CTTCCATAGCCTTCATTGCTTC
SlERFE4-F	GATCTCTTTATTGCGATTGCGT
SlERFE4-R	TGCAATAAATTGGAAGAGCACC
SlETR3-F	AGAAGTAGTTGCTGTTCGTGTA
SlETR3-R	CTTTCTTAAGCCATTCATCGGG
SlERFH1-F	ATACCACAATTTGTCAAGCCAC
SlERFH1-R	GGATTTGGTGAGAAGGAACAAC
SlIDI1-F	TTTTTGTTCAAGTGGTGGGATC
SlIDI1-R	TAGTAAAACCAGATTGCAACGC
SlCrtISO-F	TTCTGTTCGTATACACCGAGAG
SlCrtISO-R	GCTTCTTAAAGAACTGGCCAAA
SlCrtR-b2-F	ACAGTATTTGGGATGGCTTACA
SlCrtR-b2-R	TCCAATTCCTTAGGTCCTAGGA
SlDXS1-F	TGACATAAGATGGAAGAAGCGT
SlDXS1-R	CTCGAAAAATCAAGAACCGGTT
SlMAN4-F	ATCAATGGTTGCCAGGTTTAAC
SlMAN4-R	GTAGACTTGCCAAATTCTGCAA
SlPME1-F	TACGACTATTGGAGAAGCAGTG
SlPME1-R	GACATTCCAAAGCGACTTATCC
SlCEL8-F	CCAGAAGTACTACCGATCTGTC
SlCEL8-R	TCAGTCATAGACCAACCAGTTC
SlPL-F	GGAAATCCAATCGACGATTGTT
SlPL-R	CGTTTTTCCCAAATCCAATTGC
SlNAC9-F	ATCAAGGACTCAACCAACTAGG
SlNAC9-R	AGCCACAACTTCATGAATAGGA
SlAP2a-F	GCTGCTTTAGGCTTATTCTTCC
SlAP2a-R	TCGATATTTGGTTGCAAGTGAC
SlCAO-F	AAACTTCTTCCCAACTCTCTGT
SlCAO-R	CCCAAAACTCCTTGAATCTTGG
SlSGR1-F	TCAAAGGGAGCTTTGGAGTATT
SlSGR1-R	GAGTGTCAACCAGGAACTTTTC
SlACO1-F	AGGTGTCCTGGTATACTCAAGT
SlACO1-R	CGACCATTTCACAATATAGCAACATCC
SlACS2-F	CTCCCTCACCATTAGTTCGTTA
SlACS2-R	GACCAGTTGTCAATACATACGC
SlACS4-F	CTGAATTCACAAATGCGATTGC
SlACS4-R	CAGCCATTACTACACGTTTAGC
SlERFE1-F	GAGGAGAGGAGATGGTGAAAAA
SlERFE1-R	CAATGACTCATAAGCCATCAGC
SlGGPS2-F	GCTTGTGCTGTTGAGATGATAC
SlGGPS2-R	GTACACTTTATGATTCGTCGGC
SlGGPS3-F	TCTGCAGTCTCTATCAAGGAAC
SlGGPS3-R	CTCACAAGCAGCTATACACAAC
SlPSY1-F	ATCTCTTGTGCCTCCTACAAAA
SlPSY1-R	AACCAAGTGCAAAGCAGATAAC
SlZISO-F	CCTTCTTCTTCCTATACCCGTC
SlZISO-R	TGCCTGGTAATCCTCATAATCC
SlPG2a-F	CCAAAGGAATAGTATTCTCCTTCTC
SlPG2a-R	GTTTTTCCATCACCCTTAGCTC
SlEXP1-F	AGAATCCCTGGTGTTTACTCTG
SlEXP1-R	CAAAACAGGCTCCACAACTTAA
SlXYL1-F	ATTTATGGAAACCTTGGCCCTA
SlXYL1-R	TGTGTACTTGCATGGAATACCT
SlCEL2-F	AAGAATCTGAGCCCACAACATA
SlCEL2-R	ATAATAGAGAGGGTGGCCTTTG
SlRIN-F	GCAAAGAGAAGAAATGGACTCC
SlRIN-R	GGGTTCCTTCAAGTGTACCATA
SlE4-F	GAGTCGTTAGAAGCTAAGCAGA
SlE4-R	CCCACCCTTCTCTAGATATTGC
SlE8-F	AATGTCAATCACGTGCTTCTTC
SlE8-R	CATCTAGGCCTCTGTTATGGAG
SLFUL-F	CATGAGTCCATTTCTGTGCTTC
SLFUL-R	GATTTCCCACTGATTTTGCTGT
SlACTIN2-F	TTGCTGACCGTATGAGCAAG
SlACTIN2-R	GGACAATGGATGGACCAGAC
SlACTIN7-F	CAGCAGATGTGGATCTCAAA
SlACTIN7-R	CTGTGGACAATGGAAGGAC
Primers for Chip-target analysis
SlACO1-T-F	GGCCCATAAGCCATCATGTA
SlACO1-T-R	CAAGTCTATGAGTCCAAGTCTACC
SlERFE1-T-F	AGTAGTAGTGTATAGATGTGAGAGAGA
SlERFE1-T-R	GGAGGTATTTGTAGTGGTGGAG
SlGGPS2-T-F	GTGTCCGGACTAGCTTTCTT
SlGGPS2-T-R	CTTCCCATCTGTCCTAGTCTTATC
SlZISO-T-F	CCACCTCGGAATCCTCTTT
SlZISO-T-R	TGTGAGCTCTAAGTGTGTAGTT
SlEXP1-T-F	CCGACGATTGGACACCTAAA
SlEXP1-T-R	ACCTAAGTTTGGTCCTCCTTAATC
SlXYL1-T-F	CAGCTTCTCCTATCTTTCATCACA
SlXYL1-T-R	TCCTTGCAGAGTCTGTAGATAGT
SlRIN-T-F	GCCCTCCACGACACTAATC
SlRIN-T-R	TCTAATGGTTCCCTAGTCAAGAAG
SlFUL1-T-F	CACATTTGACGAAACCACTCTG
SlFUL1-T-R	GGTGTGGAGTAGTGTTTCTCTG

## Sheet: Supplementary table S2
Supplementary table S2: Differentially expressed genes in slhda7 mutant fruits compared to WT fruits
id	WT-1_fpkm	WT-2_fpkm	WT-3_fpkm	CR-1_fpkm	CR-2_fpkm	CR-3_fpkm	WT_mean	slhda7_mean	log2(fc)	PValue	FDR	Symbol	Description
MSTRG.18766	5.36	5.34	5.49	161.87	170.6	171.02	5.39667	167.83	4.95879	0	0	--	Geraniol 8-hydroxylase [Capsicum baccatum]
MSTRG.7746	1166.12	1214.19	1208.68	43.98	41.39	43.29	1196.33	42.8867	-4.80194	0	0	--	Abscicic acid stress ripening protein 4 [Solanum lycopersicum]
Solyc01g005560.3	98.19	100.05	102.36	336.67	334.09	327.05	100.2	332.603	1.73092	0	0	ICDH-1	PREDICTED: isocitrate dehydrogenase [NADP] [Solanum lycopersicum]
Solyc01g006540.4	50.34	46.14	55.41	954.33	1041.62	1060.11	50.63	1018.69	4.33057	0	0	LOX2.1	lipoxygenase [Solanum lycopersicum]
Solyc01g008710.5.1	13.19	12.31	16.77	1277.8	1347.67	1382.82	14.09	1336.1	6.56721	0	0	MAN4	mannan endo-1,4-beta-mannosidase 4 precursor [Solanum lycopersicum]
Solyc01g065530.3	17.47	16.06	16.56	62.48	64.15	62.62	16.6967	63.0833	1.9177	0	0	COBL7	PREDICTED: COBRA-like protein 7 [Solanum lycopersicum]
Solyc01g066720.3	60.35	66.29	60.41	366.84	344.87	329.49	62.35	347.067	2.47675	0	0	--	HIG_1_N domain-containing protein [Cephalotus follicularis]
Solyc01g067890.4	100.01	105.98	104.72	361.52	372.3	364.32	103.57	366.047	1.82142	0	0	TKT2	1-D-deoxyxylulose 5-phosphate synthase [Solanum lycopersicum]
Solyc01g068080.4	4.52	5.93	5.55	68.92	62.46	63.72	5.33333	65.0333	3.60807	0	0	TKPR2	PREDICTED: tetraketide alpha-pyrone reductase 2-like [Solanum lycopersicum]
Solyc01g080410.3	10.1	10.84	12.41	307.6	297.7	280.43	11.1167	295.243	4.73111	0	0	MSRB5	PREDICTED: peptide methionine sulfoxide reductase B5-like [Solanum lycopersicum]
Solyc01g087950.3	7.12	6.59	8.04	104.69	97.04	102.24	7.25	101.323	3.80484	0	0	SCPL40	PREDICTED: serine carboxypeptidase-like 40 isoform X1 [Solanum lycopersicum]
Solyc01g088090.3	109.67	109.28	105	363.88	356.95	357.3	107.983	359.377	1.73469	0	0	PPH	PREDICTED: pheophytinase, chloroplastic [Solanum lycopersicum]
Solyc01g088400.4	14.68	14.89	16.4	602.09	593	585.8	15.3233	593.63	5.27576	0	0	CER1	PREDICTED: protein ECERIFERUM 1-like [Solanum lycopersicum]
Solyc01g088590.5	32.08	32.88	35.65	220.04	212.97	204.98	33.5367	212.663	2.66476	0	0	--	sts15 [Solanum tuberosum]
Solyc01g091270.3	47.59	45.8	45.99	244	248.2	251.28	46.46	247.827	2.41527	0	0	--	PREDICTED: myeloid leukemia factor 1 isoform X1 [Prunus mume]
Solyc01g091690.3	123.34	124.56	126.6	297.31	303.39	300.14	124.833	300.28	1.26631	0	0	At4g00750	PREDICTED: probable methyltransferase PMT15 [Solanum lycopersicum]
Solyc01g095080.3	17.79	16.27	17.24	383.75	402.71	401.33	17.1	395.93	4.53318	0	0	ACS2	1-aminocyclopropane-1-carboxylate synthase 2 [Solanum lycopersicum]
Solyc01g095900.4	19.44	18.13	17.92	63.82	66.71	67.42	18.4967	65.9833	1.83484	0	0	TSS	PREDICTED: protein TSS-like isoform X1 [Solanum lycopersicum]
Solyc01g097240.3	7.05	8.22	8.46	162.48	178.75	165.44	7.91	168.89	4.41626	0	0	WIN2	pathogenesis-related protein P2 precursor [Solanum lycopersicum]
Solyc01g097770.4	87.23	79.56	78.82	0.83	1.05	1.26	81.87	1.04667	-6.28946	0	0	PHOT2	phototropin-2 [Solanum lycopersicum]
Solyc01g097880.4	92.96	100.95	94.44	449.63	416.02	424.86	96.1167	430.17	2.16205	0	0	GSDA	nucleoside deaminase superfamily protein [Solanum lycopersicum]
Solyc01g098110.4	11.27	11.44	12.84	76.2	72.87	73.58	11.85	74.2167	2.64686	0	0	At1g54570	PREDICTED: acyltransferase-like protein At1g54570, chloroplastic [Solanum lycopersicum]
Solyc01g099160.4	13.44	12.8	12.87	53.5	58.33	54.5	13.0367	55.4433	2.08844	0	0	LOX1.5	lipoxygenase [Solanum lycopersicum]
Solyc01g099190.4	500.87	494.71	542.87	3258.86	3480.18	3455.55	512.817	3398.2	2.72825	0	0	LOX1.2	linoleate 9S-lipoxygenase B [Solanum lycopersicum]
Solyc01g100320.3	200.8	208.81	206.54	604.46	594.44	577.3	205.383	592.067	1.52744	0	0	PDIL2-1	protein disulfide-isomerase like 2-1 precursor [Solanum lycopersicum]
Solyc01g100370.3	53.77	56.29	58.17	304.02	323.61	314.68	56.0767	314.103	2.48577	0	0	--	universal stress protein A-like protein isoform 2 [Solanum lycopersicum]
Solyc01g100760.2	6.18	8.27	7.67	389	352.2	366.47	7.37333	369.223	5.64603	0	0	--	PREDICTED: uncharacterized protein LOC101254945 [Solanum lycopersicum]
Solyc01g101060.4	2706.73	2792.97	2753.11	346.69	330.97	327.5	2750.94	335.053	-3.03746	0	0	SAM1	S-adenosylmethionine synthase 1 [Solanum lycopersicum]
Solyc01g101240.4	565.16	560.54	571.48	178.35	173.99	177.62	565.727	176.653	-1.67918	0	0	Os05g0567100	aspartic protease precursor [Solanum lycopersicum]
Solyc01g102660.4	324.84	338.35	328.6	843.93	823.25	801.85	330.597	823.01	1.31584	0	0	GSTZ1	PREDICTED: glutathione S-transferase zeta class isoform X1 [Solanum lycopersicum]
Solyc01g102960.3	36.4	38.94	35.2	943.8	898.7	903.02	36.8467	915.173	4.63444	0	0	HSP22.7	PREDICTED: 22.7 kDa class IV heat shock protein-like [Solanum lycopersicum]
Solyc01g104740.3	23.29	27.91	24.66	202.37	215.59	197.73	25.2867	205.23	3.02079	0	0	MBF1C	ethylene-responsive transcriptional coactivator [Solanum lycopersicum]
Solyc01g105120.4	17.31	15.68	17.25	75.31	71.87	80.16	16.7467	75.78	2.17794	0	0	LNK1	PREDICTED: protein LNK1 isoform X1 [Solanum lycopersicum]
Solyc01g105720.2	188.96	191.36	185.88	10.72	11.42	11.43	188.733	11.19	-4.07607	0	0	--	PREDICTED: uncharacterized protein LOC101261168 [Solanum lycopersicum]
Solyc01g106820.3	46.35	45.15	46.65	127.75	131.54	133.55	46.05	130.947	1.50771	0	0	EGY3	PREDICTED: probable zinc metallopeptidase EGY3, chloroplastic [Solanum lycopersicum]
Solyc01g107825.1	57.38	56.78	60.07	263.13	261.66	270.38	58.0767	265.057	2.19027	0	0	-	-
Solyc01g108490.3	75.2	76.38	74.09	5.71	5.07	5.62	75.2233	5.46667	-3.78245	0	0	SCPL26	PREDICTED: serine carboxypeptidase-like 26 [Solanum lycopersicum]
Solyc01g108500.4	671.66	706.32	668.55	174.09	168.25	165.23	682.177	169.19	-2.0115	0	0	RBP47	PREDICTED: polyadenylate-binding protein RBP47 [Solanum lycopersicum]
Solyc01g109170.3	23.14	24.07	24.59	190.97	195.44	180.75	23.9333	189.053	2.9817	0	0	COR413PM1	WCOR413-like plant cold acclimation protein [Solanum lycopersicum]
Solyc01g110000.3	54.48	55.91	53.19	4.91	4.1	4.45	54.5267	4.48667	-3.60325	0	0	BGAL3	PREDICTED: beta-galactosidase 3-like [Solanum lycopersicum]
Solyc01g110360.3	1002.12	1022.14	1023.35	47.1	44.6	43.67	1015.87	45.1233	-4.4927	0	0	FBA2	fructose 1,6-bisphosphate aldolase 1 [Solanum lycopersicum]
Solyc01g111040.4	104.17	122.29	117.39	472.43	450.75	451.8	114.617	458.327	1.99956	0	0	--	uncharacterized LOC102580903 [Solanum tuberosum]
Solyc01g111250.3	9.07	10.56	9.06	93.77	91.53	90.62	9.56333	91.9733	3.26563	0	0	--	PREDICTED: PI-PLC X-box domain-containing protein DDB_G0293730-like [Solanum pennellii]
Solyc01g111260.2	180.21	177.1	181.84	21.85	22.58	22.51	179.717	22.3133	-3.00975	0	0	--	PREDICTED: PI-PLC X-box domain-containing protein DDB_G0293730-like isoform X1 [Solanum tuberosum]
Solyc02g020940.3	119.22	120.71	119.55	13.37	13.24	13.3	119.827	13.3033	-3.17109	0	0	GAPA	PREDICTED: glyceraldehyde-3-phosphate dehydrogenase A, chloroplastic-like [Solanum lycopersicum]
Solyc02g062340.3	338.72	354.42	337.99	69.91	65.81	66.94	343.71	67.5533	-2.34709	0	0	FBA2	fructose-bisphosphate aldolase [Solanum lycopersicum]
Solyc02g062390.3	33.7	37.7	38.87	261.24	259.29	269.79	36.7567	263.44	2.8414	0	0	--	PREDICTED: desiccation-related protein clone PCC27-04 [Solanum lycopersicum]
Solyc02g062500.3	681.81	669.82	705.68	1681.09	1790.39	1790	685.77	1753.83	1.35471	0	0	AOP1.2	PREDICTED: probable 2-oxoglutarate-dependent dioxygenase AOP1 [Solanum lycopersicum]
Solyc02g063150.3	235.17	237.22	228.83	5.47	4.45	5.1	233.74	5.00667	-5.54491	0	0	RBCS-1	ribulose bisphosphate carboxylase small chain 1, chloroplastic [Solanum lycopersicum]
Solyc02g063355.1	51.38	58.21	54.26	372.47	366.73	376.57	54.6167	371.923	2.76759	0	0	CAR1	PREDICTED: protein C2-DOMAIN ABA-RELATED 1 [Solanum lycopersicum]
Solyc02g065280.3	2.26	2.04	2.35	125.4	121.88	128.15	2.21667	125.143	5.81905	0	0	SABP2	PREDICTED: salicylic acid-binding protein 2 [Solanum lycopersicum]
Solyc02g068310.4	11.96	11.71	12.83	106.79	94.94	91.77	12.1667	97.8333	3.00739	0	0	-	-
Solyc02g070020.1	24.27	20.11	25.81	752.58	779.65	741.78	23.3967	758.003	5.01783	0	0	UGT91C1	PREDICTED: UDP-glycosyltransferase 91C1-like [Solanum lycopersicum]
Solyc02g071020.3	558.41	556.55	550.24	67.23	69.9	66.03	555.067	67.72	-3.03501	0	0	--	hypothetical protein LE_TR4480_c9_g1_i1_g.14733, partial [Noccaea caerulescens]
Solyc02g071080.3	46.3	47.11	51.82	313.52	293.89	293.89	48.41	300.433	2.63367	0	0	PUP10	PREDICTED: probable purine permease 10 isoform X2 [Solanum lycopersicum]
Solyc02g076680.3	13.92	12.38	13.33	55.13	54.66	53.21	13.21	54.3333	2.04021	0	0	--	PREDICTED: uncharacterized protein LOC101247686 [Solanum lycopersicum]
Solyc02g077080.3	466.87	461.55	444.19	77.11	78.99	79.07	457.537	78.39	-2.54515	0	0	TBL38	PREDICTED: protein trichome birefringence-like 38 [Solanum lycopersicum]
Solyc02g077240.4	48.14	49.47	47.34	191.11	192.54	186.78	48.3167	190.143	1.97649	0	0	-	-
Solyc02g077670.3	32.85	31.77	30.14	192.61	178.17	186.7	31.5867	185.827	2.55657	0	0	DnaJ-1	PREDICTED: dnaJ protein homolog 1 [Solanum lycopersicum]
Solyc02g078400.3	23.26	21.85	22.83	155.63	152.82	159.47	22.6467	155.973	2.78393	0	0	ALN	PREDICTED: allantoinase [Solanum lycopersicum]
Solyc02g078940.3	165.53	166.26	159.12	419.74	392.94	393.61	163.637	402.097	1.29705	0	0	TP53I3	PREDICTED: quinone oxidoreductase PIG3 [Solanum lycopersicum]
Solyc02g079500.4	198.42	203.66	206.82	23.43	19.62	21.54	202.967	21.53	-3.23682	0	0	TAP1	suberization-associated anionic peroxidase 1 precursor [Solanum lycopersicum]
Solyc02g081170.4	214.78	216.95	219.13	438.07	432.9	434.31	216.953	435.093	1.00394	0	0	PAP	plastid lipid associated protein CHRC [Solanum lycopersicum]
Solyc02g081390.3	78.34	72.47	74.23	251.54	253.77	250.45	75.0133	251.92	1.74775	0	0	PAO4	PREDICTED: probable polyamine oxidase 4 [Solanum lycopersicum]
Solyc02g081830.4	18.7	18.69	19.31	116.15	112.47	113.77	18.9	114.13	2.59422	0	0	HDHD3	PREDICTED: haloacid dehalogenase-like hydrolase domain-containing protein 3 isoform X1 [Solanum lycopersicum]
Solyc02g082340.3	205.73	204.94	208.3	53.53	55.17	54.11	206.323	54.27	-1.92668	0	0	Rrn3	PREDICTED: RNA polymerase I-specific transcription initiation factor RRN3 [Solanum lycopersicum]
Solyc02g082920.4	22.26	19.43	20.07	228.16	254.53	222.94	20.5867	235.21	3.51417	0	0	CHI3	acidic 26 kDa endochitinase precursor [Solanum lycopersicum]
Solyc02g084440.4	3682.99	3899.68	3804.18	1065.51	1026.44	993.11	3795.62	1028.35	-1.884	0	0	FBA2	fructose-bisphosphate aldolase 1, chloroplastic [Solanum lycopersicum]
Solyc02g085350.4	175.06	174.58	178.31	427.93	455.6	445.47	175.983	443	1.33187	0	0	SDH1-1	PREDICTED: succinate dehydrogenase [ubiquinone] flavoprotein subunit 1, mitochondrial [Solanum lycopersicum]
Solyc02g085950.4	267.84	277.85	282.13	3.27	2.94	2.62	275.94	2.94333	-6.55076	0	0	RBCS-3B	ribulose bisphosphate carboxylase small chain 3B, chloroplastic [Solanum lycopersicum]
Solyc02g088270.3	40.13	40.51	44.22	1065.88	1003.66	1002.13	41.62	1023.89	4.62064	0	0	--	PREDICTED: uncharacterized protein LOC101248932 [Solanum lycopersicum]
Solyc02g088610.4	78.51	75.34	77.54	284.94	301.05	297.74	77.13	294.577	1.93328	0	0	CLPB3	heat shock protein [Solanum lycopersicum]
Solyc02g089065.1	638.86	632.3	629.31	150.14	145.92	145.35	633.49	147.137	-2.10617	0	0	SP1L1	PREDICTED: protein SPIRAL1-like 1 [Solanum lycopersicum]
Solyc02g090820.3	30.79	28.67	32.73	114.1	121.23	118.64	30.73	117.99	1.94094	0	0	HSF24	heat shock factor protein HSF24 [Solanum lycopersicum]
Solyc02g091560.3	547.81	535.37	522.25	70.1	64.02	66.66	535.143	66.9267	-2.99927	0	0	SHM1	PREDICTED: serine hydroxymethyltransferase, mitochondrial [Solanum lycopersicum]
Solyc03g005020.3	23.45	22.43	20.44	278.71	253.41	261.68	22.1067	264.6	3.58126	0	0	LIP2	PREDICTED: triacylglycerol lipase 2 [Solanum lycopersicum]
Solyc03g005760.1	1265.69	1252.15	1218.94	254.44	251.74	251.46	1245.59	252.547	-2.30221	0	0	CAB3C	PREDICTED: chlorophyll a-b binding protein 3A, chloroplastic-like [Solanum lycopersicum]
Solyc03g007890.3	50.48	45.41	48.79	355.09	431.57	411.86	48.2267	399.507	3.05032	0	0	HSP83A	PREDICTED: heat shock protein 83 [Solanum lycopersicum]
Solyc03g025320.4	81.82	90.37	88.64	4.36	4.85	5.61	86.9433	4.94	-4.13749	0	0	DCR	BAHD acyltransferase DCR-like [Solanum lycopersicum]
Solyc03g031860.3	338.34	348.89	357.8	5422.45	5454.87	5483.42	348.343	5453.58	3.96862	0	0	PSY1	phytoene synthase 1, chloroplastic [Solanum lycopersicum]
Solyc03g031920.3	13.91	12.93	12.97	67.96	69.74	68.76	13.27	68.82	2.37466	0	0	YSL7	PREDICTED: probable metal-nicotianamine transporter YSL7 isoform X1 [Solanum lycopersicum]
Solyc03g034220.3	2163.17	2282.63	2251.92	395.94	364.03	355.97	2232.57	371.98	-2.58541	0	0	RBCS-2A	ribulose bisphosphate carboxylase small chain 2A, chloroplastic [Solanum lycopersicum]
Solyc03g063750.3	34.97	32.94	33.81	89.97	96.98	99.36	33.9067	95.4367	1.49297	0	0	Os03g0107900	Exostosin-like protein [Corchorus olitorius]
Solyc03g082420.3	74.63	80.86	85.57	1231.71	1128.42	1115.74	80.3533	1158.62	3.84991	0	0	HSP21	small heat shock protein, chloroplastic [Solanum lycopersicum]
Solyc03g083030.3	18.4	18.9	19.29	83.41	85.08	83	18.8633	83.83	2.15188	0	0	ABIL3	PREDICTED: protein ABIL3 [Solanum lycopersicum]
Solyc03g083090.4	105.71	108.34	106.25	272.03	268.68	271.23	106.767	270.647	1.34195	0	0	SS1	PREDICTED: soluble starch synthase 1, chloroplastic/amyloplastic isoform X1 [Solanum lycopersicum]
Solyc03g083910.5	173.72	174.1	166.15	2375.88	2404.35	2413.97	171.323	2398.07	3.80708	0	0	TIV1	acid beta-fructofuranosidase precursor [Solanum lycopersicum]
Solyc03g095900.4	258.16	257.64	292.81	2177.72	2157.33	2195.34	269.537	2176.8	3.01365	0	0	ACO3	2-oxoglutarate/Fe(II)-dependent dioxygenase-like protein [Solanum lycopersicum]
Solyc03g097050.3	1.99	1.83	1.75	35.36	38.4	36.22	1.85667	36.66	4.30342	0	0	CSLD2	PREDICTED: cellulose synthase-like protein D3 [Solanum lycopersicum]
Solyc03g097370.4	9.82	9.93	10.39	40.86	39.31	38.81	10.0467	39.66	1.98097	0	0	IGHMBP2	PREDICTED: DNA-binding protein SMUBP-2 [Solanum lycopersicum]
Solyc03g097440.3	2.37	2.46	2.62	99.27	98.34	92.51	2.48333	96.7067	5.28327	0	0	HSD1	PREDICTED: 11-beta-hydroxysteroid dehydrogenase 1B [Solanum lycopersicum]
Solyc03g097470.3	36.66	33.81	35.22	217.52	217.66	208.74	35.23	214.64	2.60704	0	0	KAS3A	PREDICTED: 3-oxoacyl-[acyl-carrier-protein] synthase 3 A, chloroplastic [Solanum lycopersicum]
Solyc03g111550.4	27.02	28.93	26.53	129.26	120.88	132.59	27.4933	127.577	2.21421	0	0	At3g48460	PREDICTED: GDSL esterase/lipase At3g48460 [Solanum lycopersicum]
Solyc03g111690.4	199.16	204.63	223.74	1446.11	1371.02	1445.36	209.177	1420.83	2.76394	0	0	At5g63180	PREDICTED: probable pectate lyase 18 [Solanum lycopersicum]
Solyc03g111720.3	214.24	261.6	246.85	6141.87	5680.98	5480.6	240.897	5767.82	4.58154	0	0	E4	peptide methionine sulfoxide reductase [Solanum lycopersicum]
Solyc03g111970.4	67.1	60.38	61.64	283.54	278.82	290.43	63.04	284.263	2.17289	0	0	CYP71A4	PREDICTED: cytochrome P450 71A4-like [Solanum lycopersicum]
Solyc03g113100.3	140.68	151.53	144.6	401.79	387.98	382.53	145.603	390.767	1.42426	0	0	UBC2	PREDICTED: ubiquitin-conjugating enzyme E2 2-like [Solanum tuberosum]
Solyc03g113270.3	236.79	243.25	245.36	645.43	621.69	614.83	241.8	627.317	1.37538	0	0	ATHB-6	homeobox-leucine zipper protein HAT5-like [Solanum lycopersicum]
Solyc03g113620.3	185.05	173.54	182.37	10.34	11.63	8.75	180.32	10.24	-4.13827	0	0	KUA1	PREDICTED: transcription factor MYB1R1 [Solanum lycopersicum]
Solyc03g113930.3	2.82	3.75	3.53	245.98	263.37	269.66	3.36667	259.67	6.26921	0	0	HSP22.0	PREDICTED: 22.7 kDa class IV heat shock protein-like [Solanum lycopersicum]
Solyc03g113990.3	62.05	67.38	69.5	290.69	272.49	270.19	66.31	277.79	2.0667	0	0	At5g50100	PREDICTED: uncharacterized protein At5g50100, mitochondrial [Solanum pennellii]
Solyc03g114150.3	87.85	83.22	84.49	10.07	9.97	9.44	85.1867	9.82667	-3.11585	0	0	ALDH2B4	aldehyde dehydrogenase family 2 member B7a [Solanum lycopersicum]
Solyc03g115230.3	108.46	104.42	110.93	544.9	597.33	589.04	107.937	577.09	2.41861	0	0	CLPB1	PREDICTED: chaperone protein ClpB1 [Solanum lycopersicum]
Solyc03g116630.3	34.61	33.24	38.61	169.88	161.68	154.28	35.4867	161.947	2.19017	0	0	--	PREDICTED: uncharacterized protein LOC101253674 [Solanum lycopersicum]
Solyc03g117430.3	124.91	116.57	126.17	287.35	300.98	304.5	122.55	297.61	1.28005	0	0	CBWD2	PREDICTED: COBW domain-containing protein 1 [Solanum lycopersicum]
Solyc03g117870.3	31.94	34.06	35.72	121.15	129.38	129.35	33.9067	126.627	1.90094	0	0	4CL1	4-coumarate--CoA ligase [Solanum lycopersicum]
Solyc03g118340.3	29.55	30.16	29.53	91.6	86.4	88.59	29.7467	88.8633	1.57886	0	0	CD4A	ATP-dependent Clp protease ATP-binding subunit ClpA homolog CD4A, chloroplastic [Solanum lycopersicum]
Solyc03g120390.3	492.2	494.72	479.88	102.91	102.45	103.07	488.933	102.81	-2.24966	0	0	IAA17	protein IAA8 [Solanum lycopersicum]
Solyc03g120980.3	20.14	18.69	19.39	82.36	86.61	87.04	19.4067	85.3367	2.13661	0	0	ABCG36	PREDICTED: ABC transporter G family member 36-like [Solanum lycopersicum]
Solyc03g121540.3	27.11	25.82	25.78	77.61	80.35	79.63	26.2367	79.1967	1.59386	0	0	BGAL1	beta-galactosidase precursor [Solanum lycopersicum]
Solyc03g122350.3	7.71	6.49	5.87	76.69	69.57	73.67	6.69	73.31	3.45393	0	0	CYP75B2	PREDICTED: cytochrome P450 71A1-like [Solanum lycopersicum]
Solyc03g123830.4	257.06	255.69	257.78	17.9	17.33	16.19	256.843	17.14	-3.90545	0	0	PGDH2	D-3-phosphoglycerate dehydrogenase [Solanum lycopersicum]
Solyc04g006970.4	213.36	206.15	202.85	19.18	19.63	19.57	207.453	19.46	-3.4142	0	0	PPC4	PREDICTED: phosphoenolpyruvate carboxylase 4 [Solanum lycopersicum]
Solyc04g007770.3	8476.09	8368.71	8536.66	1490.68	1483.12	1513.98	8460.49	1495.93	-2.4997	0	0	MLP43	Sn-1-like protein [Solanum lycopersicum]
Solyc04g009960.3	6.64	6.13	5.99	68.84	66.94	68.24	6.25333	68.0067	3.44298	0	0	THA1	PREDICTED: probable low-specificity L-threonine aldolase 1 isoform X1 [Solanum lycopersicum]
Solyc04g010250.3	135.67	130.84	136.24	3.83	4.36	4.42	134.25	4.20333	-4.99724	0	0	CSE	PREDICTED: caffeoylshikimate esterase [Solanum lycopersicum]
Solyc04g011440.4	131.75	133.61	135.06	829.78	887.1	863.66	133.473	860.18	2.68809	0	0	HSP70	heat shock protein 70-3 [Solanum lycopersicum]
Solyc04g014600.3	178.49	199.32	200.17	528.83	551.17	543.38	192.66	541.127	1.48991	0	0	--	PREDICTED: universal stress protein PHOS32 [Solanum lycopersicum]
Solyc04g015340.3	15.98	14.5	16.45	130.21	127.42	133.56	15.6433	130.397	3.05929	0	0	SCPL27	PREDICTED: serine carboxypeptidase-like 27 [Solanum lycopersicum]
Solyc04g015750.3	16.75	17.15	16.6	103.76	104.14	103.97	16.8333	103.957	2.62659	0	0	CHLH	PREDICTED: magnesium-chelatase subunit ChlH, chloroplastic [Solanum lycopersicum]
Solyc04g040180.3	58.56	60.75	58.21	278.8	274.33	259.65	59.1733	270.927	2.19488	0	0	--	Methyltransf_11 domain-containing protein [Cephalotus follicularis]
Solyc04g054310.3	47.91	49.24	50.59	148.46	141.6	148.68	49.2467	146.247	1.57031	0	0	AGT2	PREDICTED: alanine--glyoxylate aminotransferase 2 homolog 1, mitochondrial isoform X1 [Solanum lycopersicum]
Solyc04g054480.3	63.15	59.97	61.38	5.02	5.71	5.74	61.5	5.49	-3.48571	0	0	CSI1	C2 domain-containing protein/Arm domain-containing protein [Cephalotus follicularis]
Solyc04g054980.3	401.29	415.15	403.92	77.24	70.54	72.95	406.787	73.5767	-2.46695	0	0	PLAT1	PREDICTED: PLAT domain-containing protein 3-like [Solanum lycopersicum]
Solyc04g071150.3	45.6	46.04	48	170.57	172.13	171.96	46.5467	171.553	1.88191	0	0	CYP707A3	PREDICTED: abscisic acid 8'-hydroxylase 3 [Solanum lycopersicum]
Solyc04g071800.3	123.32	123.42	125.74	7.43	7.06	8.03	124.16	7.50667	-4.04788	0	0	CYP75B2	PREDICTED: cytochrome P450 71A1-like [Solanum lycopersicum]
Solyc04g072160.3	40.18	41.43	39.6	284.87	273.88	267.09	40.4033	275.28	2.76835	0	0	OsI_027940	ripening regulated protein DDTFR8 [Solanum lycopersicum]
Solyc04g074230.3	123.59	137.75	124.96	540.66	524.58	505.99	128.767	523.743	2.0241	0	0	TFT7	14-3-3 protein 7 [Solanum lycopersicum]
Solyc04g076010.3	435.2	431.38	444.88	58.41	62.72	63.82	437.153	61.65	-2.82597	0	0	--	PREDICTED: uncharacterized protein LOC101247909 [Solanum lycopersicum]
Solyc04g076880.3	74.77	74.12	76.16	248.36	256.39	253.79	75.0167	252.847	1.75298	0	0	PCKA	phosphoenolpyruvate carboxykinase [Solanum lycopersicum]
Solyc04g077020.3	1971.22	2062.38	1996.41	166.38	157.89	149.93	2010	158.067	-3.66859	0	0	TUBA	tubulin alpha chain [Solanum lycopersicum]
Solyc04g077650.3	85.45	88.11	89.98	388.63	381.46	385.18	87.8467	385.09	2.13214	0	0	SCPL18	PREDICTED: serine carboxypeptidase-like 17 [Solanum tuberosum]
Solyc04g079900.3	51	54.51	52.7	5.1	5	5.44	52.7367	5.18	-3.34778	0	0	GA17800	PREDICTED: leishmanolysin-like peptidase isoform X2 [Nicotiana tabacum]
Solyc04g079960.1	4.58	6.16	6.04	194.63	197.58	188.57	5.59333	193.593	5.11318	0	0	GGPS1	geranylgeranyl pyrophosphate synthase 2 [Solanum lycopersicum]
Solyc04g080540.2	32.04	35.36	33.14	225.67	228.52	233.02	33.5133	229.07	2.77298	0	0	--	PREDICTED: uncharacterized protein LOC101245159 [Solanum lycopersicum]
Solyc04g082200.2	364.44	372.52	384.81	884.5	981.05	1013.65	373.923	959.733	1.35989	0	0	-	-
Solyc04g150161.1	9.63	7.87	8.76	209.97	265.16	243.98	8.75333	239.703	4.77527	0	0	--	PREDICTED: extensin-2-like [Solanum tuberosum]
Solyc05g005080.3	273.41	265.07	263.69	10.06	10.66	10.41	267.39	10.3767	-4.68753	0	0	KOR	endoglucanase 25-like [Solanum lycopersicum]
Solyc05g005550.4	139.77	146.53	138.77	0.73	0.89	0.5	141.69	0.706667	-7.64749	0	0	GP2	polygalacturonase non-catalytic subunit AroGP2 precursor [Solanum lycopersicum]
Solyc05g005560.4	1286.28	1227.54	1228.34	16.42	18.75	17.16	1247.39	17.4433	-6.16009	0	0	GP1	polygalacturonase-1 non-catalytic subunit beta precursor [Solanum lycopersicum]
Solyc05g005700.4	221.01	219.69	217.67	38.34	38.53	39.11	219.457	38.66	-2.50502	0	0	ALDH2B7	aldehyde dehydrogenase family 2 member B7d [Solanum lycopersicum]
Solyc05g010420.2	788.25	802.03	822.89	3145.77	3256.22	3125.77	804.39	3175.92	1.98121	0	0	SAMDC	S-adenosylmethionine decarboxylase [Solanum lycopersicum]
Solyc05g010670.3	165.23	160.55	166.53	432.23	484.2	475.38	164.103	463.937	1.49932	0	0	HSP90-5	PREDICTED: heat shock protein 90-5, chloroplastic [Solanum lycopersicum]
Solyc05g012020.4	35.32	35.48	38.64	484.19	475.03	474.91	36.48	478.043	3.71196	0	0	Solyc04g005320	MADS-box transcription factor isoform 1 [Solanum lycopersicum]
Solyc05g012510.3	113.68	102.9	108.9	17.66	18.23	19.62	108.493	18.5033	-2.55175	0	0	STP-1	PREDICTED: alpha-1,4 glucan phosphorylase L-2 isozyme, chloroplastic/amyloplastic [Solanum lycopersicum]
Solyc05g014280.4	4.67	3.98	6.8	707.22	687.38	693.81	5.15	696.137	7.07865	0	0	HSP21	small heat shock protein [Solanum lycopersicum]
Solyc05g050010.3	7.78	6.75	6.76	79.29	83.61	83.56	7.09667	82.1533	3.53311	0	0	ACS4	1-aminocyclopropane 1-carboxylate synthase [Solanum lycopersicum]
Solyc05g053210.4	130.26	124.22	133.46	268.59	275.5	274.8	129.313	272.963	1.07784	0	0	CIPK1	CBL-interacting serine/threonine-protein kinase 1 [Solanum lycopersicum]
Solyc05g053860.4	177.84	165.37	173.6	21.68	23.41	22.17	172.27	22.42	-2.94181	0	0	2023-10-03	PREDICTED: organic cation/carnitine transporter 3 [Solanum lycopersicum]
Solyc05g054860.1	7.59	7.7	7.62	51.86	54.26	54.55	7.63667	53.5567	2.81005	0	0	HERK1	PREDICTED: receptor-like protein kinase HERK 1 [Solanum lycopersicum]
Solyc05g055160.3	2761.33	2919.63	2848.86	696.46	668.14	667.41	2843.27	677.337	-2.06961	0	0	DNAJ1	PREDICTED: dnaJ protein homolog [Solanum lycopersicum]
Solyc06g005940.3	93.61	89.96	91.85	233.05	245.41	238.68	91.8067	239.047	1.38062	0	0	PDI	PREDICTED: protein disulfide-isomerase [Solanum lycopersicum]
Solyc06g006080.3	209.59	197.84	196.27	24.92	24.49	23.84	201.233	24.4167	-3.04293	0	0	THIC	thiamine biosynthesis protein ThiC [Solanum lycopersicum]
Solyc06g008300.4	4.48	3.88	4.48	61.58	66.4	65.36	4.28	64.4467	3.91242	0	0	HCR9-0	PREDICTED: LOW QUALITY PROTEIN: probable leucine-rich repeat receptor-like protein kinase At1g35710 [Solanum lycopersicum]
Solyc06g008920.3	12.03	13.72	12	61.77	65.81	66.1	12.5833	64.56	2.35913	0	0	AAE1	PREDICTED: probable acyl-activating enzyme 1, peroxisomal [Solanum lycopersicum]
Solyc06g009020.2	141.49	148.57	147.06	465.95	449.27	447.94	145.707	454.387	1.64085	0	0	APIC	PREDICTED: glutathione S-transferase [Solanum lycopersicum]
Solyc06g009050.3	290.93	288.89	304.37	1374.82	1398.74	1360.61	294.73	1378.06	2.22517	0	0	--	PREDICTED: universal stress protein PHOS34 [Solanum lycopersicum]
Solyc06g011400.2	50.78	51.67	48	165.51	163.31	159.57	50.15	162.797	1.69875	0	0	CLPB4	PREDICTED: chaperone protein ClpB4, mitochondrial isoform X2 [Solanum lycopersicum]
Solyc06g036290.3	19.49	22.17	20.26	342.63	354	330.99	20.64	342.54	4.05276	0	0	HSP83A	heat shock protein 90 [Solanum lycopersicum]
Solyc06g051800.3	123.32	125.13	135.63	794.3	741.19	751.34	128.027	762.277	2.57387	0	0	EXPA7	expansin precursor [Solanum lycopersicum]
Solyc06g053620.4	18.09	18.5	19.38	142.1	124.55	134.54	18.6567	133.73	2.84156	0	0	PPCK1	phosphoenolpyruvate carboxylase kinase 2 [Solanum lycopersicum]
Solyc06g053710.3	98.29	101.43	99.64	255.26	267.04	257.48	99.7867	259.927	1.38119	0	0	ETR2	ethylene receptor homolog precursor [Solanum lycopersicum]
Solyc06g059740.4	502.03	508.9	533.9	2524.56	2513.54	2472.49	514.943	2503.53	2.28148	0	0	ADH2	alcohol dehydrogenase 2 [Solanum lycopersicum]
Solyc06g061170.3	29.44	28.13	29.9	151.78	156.22	151.7	29.1567	153.233	2.39383	0	0	BOU	PREDICTED: mitochondrial carnitine/acylcarnitine carrier-like protein [Solanum lycopersicum]
Solyc06g068900.4	32.62	32.23	33.23	165.84	161.81	157.56	32.6933	161.737	2.30658	0	0	NUDT17	PREDICTED: nudix hydrolase 18, mitochondrial-like [Solanum lycopersicum]
Solyc06g069120.3	1167.4	1125.42	1157.58	311.6	304.46	316.07	1150.13	310.71	-1.88816	0	0	--	PREDICTED: uncharacterized protein LOC101268114 [Solanum lycopersicum]
Solyc06g069430.3	70.62	71.41	67.36	485.14	430.16	442.82	69.7967	452.707	2.69735	0	0	SCM1	agamous-like MADS-box protein AGL8 homolog [Solanum lycopersicum]
Solyc06g071820.3	363.79	360.33	357.02	73.05	75.69	72.83	360.38	73.8567	-2.28672	0	0	BT1	PREDICTED: BTB/POZ and TAZ domain-containing protein 1-like [Solanum lycopersicum]
Solyc06g071920.4	276.19	261.22	261.41	723.19	726.12	695.86	266.273	715.057	1.42515	0	0	GAPC	PREDICTED: glyceraldehyde-3-phosphate dehydrogenase, cytosolic [Solanum lycopersicum]
Solyc06g072430.3	25.27	22.97	24.57	196.75	215.11	212.46	24.27	208.107	3.10008	0	0	BAG5	IQ motif, EF-hand binding site [Corchorus capsularis]
Solyc06g072840.3	375.26	370.7	366.77	74.93	69.64	74.13	370.91	72.9	-2.34708	0	0	At5g17165	hydrogen peroxide induced protein 1 [Camellia sinensis]
Solyc06g074260.4	390.01	402.68	414.46	7.99	7.27	8.02	402.383	7.76	-5.69637	0	0	--	pollen proteins Ole e I-like precursor [Solanum lycopersicum]
Solyc06g076520.1	280.9	264.56	262.38	2077.78	1991.59	2038.44	269.28	2035.94	2.91851	0	0	HSP17.5-M	17.8 kDa class I heat shock protein [Solanum lycopersicum]
Solyc06g076560.2	90.03	104.63	96.83	2344.01	2259.39	2209.85	97.1633	2271.08	4.54682	0	0	HSP17.5-M	type I small heat shock protein 17.6 kDa isoform [Solanum lycopersicum]
Solyc06g076570.4	196.28	197.81	207.09	2685.06	2646.18	2732.55	200.393	2687.93	3.74559	0	0	HSP17.5-M	class I small heat shock protein [Solanum lycopersicum]
Solyc06g082940.3	368.6	385.65	379.13	53.12	51.53	45.57	377.793	50.0733	-2.91548	0	0	PSAL	PREDICTED: photosystem I reaction center subunit XI, chloroplastic [Solanum lycopersicum]
Solyc06g083580.4	89.49	93.24	91.94	4.9	4.68	5.72	91.5567	5.1	-4.1661	0	0	At3g07010	probable pectate lyase 8 precursor [Solanum lycopersicum]
Solyc06g084540.3	80.89	89	82.84	414.72	396.62	377.13	84.2433	396.157	2.23344	0	0	--	PREDICTED: universal stress protein PHOS34 [Solanum lycopersicum]
Solyc07g009380.4	141.78	152.15	139.08	4.09	3.78	3.78	144.337	3.88333	-5.216	0	0	XTH25	xyloglucan endotransglycosylase LeXET2 precursor [Solanum lycopersicum]
Solyc07g042250.3	204.42	205.28	194.21	619.8	601.43	585.05	201.303	602.093	1.58062	0	0	CPN20	chaperonin 21 precursor [Solanum lycopersicum]
Solyc07g047800.3	334.21	360.91	351.33	1567.33	1594.05	1572.29	348.817	1577.89	2.17746	0	0	lvr	PREDICTED: levodione reductase [Solanum pennellii]
Solyc07g049135.1	9275.56	9548.21	9593.48	28832.6	27287	28070	9472.42	28063.2	1.56687	0	0	2A11	fruit-specific protein [Solanum lycopersicum]
Solyc07g049530.3	539.27	591.73	573	4847.05	4783.26	4630.65	568	4753.65	3.06507	0	0	ACO1	1-aminocyclopropane-1-carboxylate oxidase 1 [Solanum lycopersicum]
Solyc07g049690.3	105.51	101.34	100.21	258.45	253.12	251.56	102.353	254.377	1.31341	0	0	HPL	fatty acid hydroperoxide lyase, chloroplastic [Solanum lycopersicum]
Solyc07g052470.3	76.08	70.8	73.16	285.47	277.43	263.66	73.3467	275.52	1.90935	0	0	SYP132	PREDICTED: syntaxin-132 isoform X2 [Solanum lycopersicum]
Solyc07g052960.3	16.99	17.81	21.83	412.05	403.74	397.45	18.8767	404.413	4.42115	0	0	SCL32	PREDICTED: scarecrow-like protein 32 [Solanum lycopersicum]
Solyc07g054060.3	107.26	108.34	108.52	425.7	409.63	441.26	108.04	425.53	1.9777	0	0	--	PREDICTED: uncharacterized protein LOC102595357 [Solanum tuberosum]
Solyc07g056420.4	92.8	99.5	95.75	664.88	690.25	667.16	96.0167	674.097	2.8116	0	0	PARC	glutathione S-transferase-like protein [Solanum lycopersicum]
Solyc07g056510.3	4.86	3.99	4.46	380.79	393.63	390.75	4.43667	388.39	6.45189	0	0	PARA	PREDICTED: probable glutathione S-transferase parA [Solanum lycopersicum]
Solyc07g056540.3	257.95	273.12	270.07	11.79	11.39	10.22	267.047	11.1333	-4.58413	0	0	GLO1	peroxisomal (S)-2-hydroxy-acid oxidase GLO1 [Solanum lycopersicum]
Solyc07g056670.3	8.92	8.46	9.02	108.8	110.28	116.99	8.8	112.023	3.67015	0	0	GA2OX1	gibberellin 2-oxidase 2 [Solanum lycopersicum]
Solyc07g062140.3	62.31	61.11	61.82	8.81	8.83	9.04	61.7467	8.89333	-2.79557	0	0	TPS1	trehalose-phosphate synthase 1 [Solanum lycopersicum]
Solyc07g062530.3	737.63	725.32	722.4	87.72	85.55	87.02	728.45	86.7633	-3.06967	0	0	PPC1	phosphoenolpyruvate carboxylase [Solanum lycopersicum]
Solyc07g062970.3	71.58	69.29	71.66	203.17	204.33	197.82	70.8433	201.773	1.51003	0	0	At3g15260	protein phosphatase 2C [Solanum lycopersicum]
Solyc07g064160.3	7121.35	7144.83	7176.64	609.58	569.99	547.76	7147.61	575.777	-3.63388	0	0	THI1	PREDICTED: thiamine thiazole synthase, chloroplastic [Solanum lycopersicum]
Solyc07g064170.3	6248.15	6063.42	6140.18	2103.58	2224.22	2155.77	6150.58	2161.19	-1.5089	0	0	PME1.9	pectinesterase 1 precursor [Solanum lycopersicum]
Solyc07g065840.2	2461.47	2532.84	2507.36	840.16	815.6	840.5	2500.56	832.087	-1.58744	0	0	HSC80	heat shock cognate protein 80 [Solanum lycopersicum]
Solyc08g005560.3	154.22	155.52	153.28	5.57	4.13	4.53	154.34	4.74333	-5.02407	0	0	--	transglutaminase-like and tetratricopeptide repeat-containing protein isoform 2 [Solanum lycopersicum]
Solyc08g005610.3	2.54	1.91	1.53	65.04	68.55	64.33	1.99333	65.9733	5.04863	0	0	CYP707A1	PREDICTED: abscisic acid 8'-hydroxylase 1 [Solanum lycopersicum]
Solyc08g005630.3	139.78	128.41	148.42	1028.32	1155.82	1175.67	138.87	1119.94	3.01161	0	0	FAO4A	alcohol oxidase [Solanum lycopersicum]
Solyc08g005770.3	153.89	149.67	173.94	3071.58	3118.38	3132.71	159.167	3107.56	4.28717	0	0	AMAT	alcohol acyl transferase [Solanum lycopersicum]
Solyc08g005800.4	133.99	135.42	131.8	10.34	11.24	9.35	133.737	10.31	-3.69728	0	0	PAE8	PREDICTED: pectin acetylesterase 8 [Solanum lycopersicum]
Solyc08g006330.3	5.47	5.32	5.31	55.38	57.54	57.44	5.36667	56.7867	3.40345	0	0	UGT74G1	PREDICTED: UDP-glycosyltransferase 74G1-like [Solanum lycopersicum]
Solyc08g006770.3	97.56	97.09	101.6	257.02	252.81	244.08	98.75	251.303	1.34758	0	0	DLO2	PREDICTED: protein DMR6-LIKE OXYGENASE 2 [Solanum lycopersicum]
Solyc08g006890.3	1430.44	1461.48	1432.2	241.16	232.84	232.88	1441.37	235.627	-2.61287	0	0	TUBA3	PREDICTED: tubulin alpha-3 chain [Solanum lycopersicum]
Solyc08g007240.4	161.57	167.97	166.6	12.47	11.01	9.85	165.38	11.11	-3.89585	0	0	NUDT8	PREDICTED: nudix hydrolase 8 isoform X1 [Solanum lycopersicum]
Solyc08g008330.3	30.23	28.15	26.89	179.21	162.94	168.75	28.4233	170.3	2.58293	0	0	--	uncharacterized protein LOC101259769 [Solanum lycopersicum]
Solyc08g014000.3	1427.06	1395.28	1365.43	364.51	359	360.06	1395.92	361.19	-1.95039	0	0	LOX1.1	linoleate 9S-lipoxygenase A [Solanum lycopersicum]
Solyc08g014130.3	38.99	39.36	40.39	640.14	647.92	663.87	39.58	650.643	4.03902	0	0	IPMSA	isopropylmalate synthase [Solanum lycopersicum]
Solyc08g016670.3	78.48	73.2	75.71	237.44	234.9	231.46	75.7967	234.6	1.63	0	0	CACYBP	PREDICTED: calcyclin-binding protein-like [Solanum lycopersicum]
Solyc08g062340.3	8.54	10.99	10.9	450.5	436.52	445.13	10.1433	444.05	5.45212	0	0	HSP17.9-D	cytosolic class II small heat shock protein HCT2 [Solanum lycopersicum]
Solyc08g062437.1	18.44	20.98	20.78	603.29	604.2	557.91	20.0667	588.467	4.87409	0	0	HSP17.9-D	class II small heat shock protein Le-HSP17.6 [Solanum lycopersicum]
Solyc08g066250.4	0.5	0.98	1.15	297.18	280.96	287.13	0.876667	288.423	8.36194	0	0	HDC	histidine decarboxylase [Solanum lycopersicum]
Solyc08g066690.4	119.06	123.61	126.14	632.14	585.39	594.53	122.937	604.02	2.29668	0	0	At5g03795	PREDICTED: probable glycosyltransferase At3g07620 [Solanum lycopersicum]
Solyc08g066700.3	80	79.47	79.25	367.99	360.38	358.02	79.5733	362.13	2.18615	0	0	RRP46	PREDICTED: exosome complex exonuclease RRP46 homolog [Solanum lycopersicum]
Solyc08g067030.3	342.49	352.08	339.6	3.72	3.54	3.58	344.723	3.61333	-6.57596	0	0	--	Galactose-binding domain-like protein [Cynara cardunculus var. scolymus] [Cynara cardunculus]
Solyc08g068690.1	307.25	291.71	302.67	31.15	33.28	30.35	300.543	31.5933	-3.24988	0	0	THT4	PREDICTED: tyramine N-feruloyltransferase 4/11-like [Solanum lycopersicum]
Solyc08g069060.4	14.77	14.36	16.46	190.1	183.3	178.26	15.1967	183.887	3.59699	0	0	B3GALT7	PREDICTED: beta-1,3-galactosyltransferase 7 [Solanum lycopersicum]
Solyc08g075020.3	3.04	2.57	2.61	61.09	58.32	58	2.74	59.1367	4.43181	0	0	PAE8	PREDICTED: pectin acetylesterase 8-like isoform X1 [Solanum lycopersicum]
Solyc08g075750.4	75.02	72.16	70.23	223.95	220.98	232.57	72.47	225.833	1.6398	0	0	CLPP4	PREDICTED: ATP-dependent Clp protease proteolytic subunit 4, chloroplastic [Solanum lycopersicum]
Solyc08g076220.3	314.88	312.85	303.08	59.78	56.04	58.74	310.27	58.1867	-2.41476	0	0	At1g32060	PREDICTED: phosphoribulokinase, chloroplastic [Solanum lycopersicum]
Solyc08g078510.3	18.21	20.39	21.1	90.48	96.66	92.14	19.9	93.0933	2.22591	0	0	At5g13200	PREDICTED: GEM-like protein 5 [Solanum lycopersicum]
Solyc08g078670.2	81.3	88.04	91.24	4.47	5.17	5.83	86.86	5.15667	-4.07418	0	0	At4g16563	PREDICTED: aspartic proteinase nepenthesin-1 [Capsicum annuum]
Solyc08g078700.2	18.43	15.04	16.72	372.2	394.28	380.58	16.73	382.353	4.5144	0	0	HSP23	mitochondrial small heat shock protein [Solanum lycopersicum]
Solyc08g079430.3	223.3	218.83	222.09	36.58	32.64	35.41	221.407	34.8767	-2.66636	0	0	At1g62810	copper amine oxidase precursor [Solanum lycopersicum]
Solyc08g080090.3	189.39	201.31	197.75	647.61	645.15	638.29	196.15	643.683	1.71439	0	0	SGR	senescence-inducible chloroplast stay-green protein 1 [Solanum lycopersicum]
Solyc08g080640.2	47.44	49.1	52.64	532.77	549.8	526.73	49.7267	536.433	3.43131	0	0	AP24	protein NP24 precursor [Solanum lycopersicum]
Solyc08g080940.3	96.55	99.21	95.7	322.63	316.08	299.74	97.1533	312.817	1.68698	0	0	GPXle-1	PREDICTED: probable phospholipid hydroperoxide glutathione peroxidase [Solanum pennellii]
Solyc08g081010.3	73.28	80.85	78.69	529.04	519.35	506.12	77.6067	518.17	2.73917	0	0	GSH1	glutamate--cysteine ligase, chloroplastic [Solanum lycopersicum]
Solyc09g007270.3	334.74	349.58	339.73	1040.51	1011.04	999.1	341.35	1016.88	1.57483	0	0	APX2	L-ascorbate peroxidase 2, cytosolic [Solanum lycopersicum]
Solyc09g008780.4	58.78	53.54	54.02	157.7	156.91	164.83	55.4467	159.813	1.52722	0	0	At2g36630	PREDICTED: uncharacterized protein LOC101249675 [Solanum lycopersicum]
Solyc09g008970.1	16.74	11.03	16.48	263.48	270.82	270.07	14.75	268.123	4.18411	0	0	--	BnaAnng16530D [Brassica napus]
Solyc09g010210.3	31.22	33.97	37.59	462.48	414.57	438.11	34.26	438.387	3.67761	0	0	CEL1	endo-1,4-beta-glucanase precursor [Solanum lycopersicum]
Solyc09g010630.3	2501.95	2572.42	2499.65	680.76	656	660.31	2524.67	665.69	-1.92317	0	0	HSC-2	PREDICTED: heat shock cognate 70 kDa protein 2-like [Solanum lycopersicum]
Solyc09g011030.3	89.93	88.09	91.26	192.4	193.44	193.95	89.76	193.263	1.10642	0	0	FES1	PREDICTED: hsp70-binding protein 1 [Solanum lycopersicum]
Solyc09g011470.3	28.83	28.42	29.02	166.43	152.55	153.09	28.7567	157.357	2.45207	0	0	--	uncharacterized LOC101243814 [Solanum lycopersicum]
Solyc09g015000.4	26.61	29.16	28.12	360.44	334.56	367.27	27.9633	354.09	3.66251	0	0	HSP18.2	PREDICTED: 18.2 kDa class I heat shock protein-like [Solanum lycopersicum]
Solyc09g015010.2	2.77	2.87	2.63	30.91	27.19	25.68	2.75667	27.9267	3.34065	0	0	-	-
Solyc09g015020.1	22.59	18.92	27.5	257.86	243.86	262.07	23.0033	254.597	3.4683	0	0	HSP17.4A	PREDICTED: 17.3 kDa class I heat shock protein-like [Solanum lycopersicum]
Solyc09g015830.3	59.93	65.86	61.37	212.21	216.36	206.52	62.3867	211.697	1.76269	0	0	FER	PREDICTED: receptor-like protein kinase FERONIA [Solanum lycopersicum]
Solyc09g064940.2	91.41	92.82	90.03	334.98	329.76	310.86	91.42	325.2	1.83075	0	0	BH0283	PREDICTED: uncharacterized isomerase BH0283 [Solanum pennellii]
Solyc09g066150.2	51.1	53.38	58.47	993.55	1004.42	982.6	54.3167	993.523	4.19309	0	0	CYP94A1	PREDICTED: cytochrome P450 94A1-like [Solanum lycopersicum]
Solyc09g075210.3	14777.4	15677.5	15062.2	823.14	693.87	769.29	15172.4	762.1	-4.31532	0	0	SAG21	indole-3-acetic acid-induced protein ARG2 [Solanum lycopersicum]
Solyc09g075420.3	21.55	24.73	23.75	126.7	127.47	130.4	23.3433	128.19	2.4572	0	0	ERF071	ethylene response factor 2 [Solanum lycopersicum]
Solyc09g075440.4	81.51	78.82	78.65	236.57	241.13	242.47	79.66	240.057	1.59145	0	0	ERS1	ethylene receptor neverripe [Solanum lycopersicum]
Solyc09g075950.1	25.21	23.93	27.29	167.76	178.58	165.66	25.4767	170.667	2.74393	0	0	HSP70-8	PREDICTED: heat shock 70 kDa protein 8 [Solanum lycopersicum]
Solyc09g082690.3	124.67	134.78	126.32	1700.48	1605.03	1566.8	128.59	1624.1	3.65879	0	0	ELIP1	early light inducible protein [Solanum lycopersicum]
Solyc09g082860.3	71.59	68.73	72.5	215.6	227.18	210.75	70.94	217.843	1.61862	0	0	APS1	PREDICTED: ATP sulfurylase 1, chloroplastic-like [Solanum lycopersicum]
Solyc09g089580.4	418.29	420.64	431.82	9609.67	9272.73	9417.52	423.583	9433.31	4.47705	0	0	ACO3	1-aminocyclopropane-1-carboxylate oxidase homolog isoform 1 [Solanum lycopersicum]
Solyc09g091180.3	52.58	55.4	56.91	159.62	169.75	161.12	54.9633	163.497	1.57272	0	0	CPN60-2	PREDICTED: chaperonin CPN60-2, mitochondrial [Solanum lycopersicum]
Solyc09g091430.4	0.83	0.49	1.05	60.69	66.21	66.7	0.79	64.5333	6.35205	0	0	At5g48900	PREDICTED: probable pectate lyase 8 [Solanum lycopersicum]
Solyc09g091470.3	170.2	166.18	165.85	923.49	905.14	901.19	167.41	909.94	2.44239	0	0	PED1	PREDICTED: 3-ketoacyl-CoA thiolase 2, peroxisomal [Solanum lycopersicum]
Solyc09g092380.3	703.03	713.3	742.59	4309.24	4352.52	4251.23	719.64	4304.33	2.58044	0	0	SAHH	adenosylhomocysteinase [Solanum lycopersicum]
Solyc09g092500.1	158.44	165.05	165.94	523.57	531.92	525.25	163.143	526.913	1.69143	0	0	UGT75L6	PREDICTED: crocetin glucosyltransferase, chloroplastic-like [Solanum lycopersicum]
Solyc09g098540.3	1719.99	1758.42	1739.01	161.9	160.11	155.36	1739.14	159.123	-3.45016	0	0	CTL1	PREDICTED: chitinase-like protein 1 [Solanum lycopersicum]
Solyc10g005080.3	1.88	1.65	2.17	28.36	29.58	30.62	1.9	29.52	3.95762	0	0	LHY	PREDICTED: protein LHY [Solanum lycopersicum]
Solyc10g007110.3	11.73	13.11	12.07	384.58	364.93	369.56	12.3033	373.023	4.92214	0	0	At5g53970	PREDICTED: probable aminotransferase TAT2 [Solanum lycopersicum]
Solyc10g012370.3	48.06	45.99	47.26	193.39	180.29	181.05	47.1033	184.91	1.97292	0	0	PCAS-1	PREDICTED: bifunctional L-3-cyanoalanine synthase/cysteine synthase 1, mitochondrial [Solanum lycopersicum]
Solyc10g024420.3	25.56	25.41	28.53	290.68	305.08	309.58	26.5	301.78	3.50943	0	0	ABCC9	PREDICTED: putative ABC transporter C family member 15 isoform X1 [Solanum lycopersicum]
Solyc10g055800.2	27.31	28.62	24.97	211.12	232.92	212.72	26.9667	218.92	3.02115	0	0	CHTB3	PREDICTED: endochitinase 4 [Solanum lycopersicum]
Solyc10g055810.2	26.75	29.74	28.75	176.69	215.65	174.64	28.4133	188.993	2.7337	0	0	CHI9	basic 30 kDa endochitinase precursor [Solanum lycopersicum]
Solyc10g076510.2	49.43	52.96	49.49	339.56	347.55	332.49	50.6267	339.867	2.747	0	0	PDC1	PREDICTED: pyruvate decarboxylase 1-like [Solanum lycopersicum]
Solyc10g078390.3	77.8	77.61	77.09	11.68	10.56	11.45	77.5	11.23	-2.78684	0	0	CRK1	PREDICTED: CDPK-related kinase 1 [Solanum lycopersicum]
Solyc10g080610.1	511.29	451.15	488.26	63.44	68.15	75.29	483.567	68.96	-2.80988	0	0	At1g15670	PREDICTED: F-box/kelch-repeat protein At1g15670-like [Solanum lycopersicum]
Solyc10g080840.1	17.58	17.72	18.94	828.51	851.04	838.51	18.08	839.353	5.53681	0	0	CYP96A15	PREDICTED: alkane hydroxylase MAH1-like [Solanum lycopersicum]
Solyc10g080900.3	52.28	50.74	57.48	1935.33	1905.13	1836.07	53.5	1892.18	5.14436	0	0	fabG	PREDICTED: 3-oxoacyl-[acyl-carrier-protein] reductase FabG-like [Solanum pennellii]
Solyc10g081650.2	50.47	49.41	49.78	167.53	162.7	165.64	49.8867	165.29	1.72827	0	0	CRTISO	prolycopene isomerase [Solanum lycopersicum]
Solyc10g083400.1	14.14	14.26	10.8	134.05	143.31	150.74	13.0667	142.7	3.44902	0	0	CYP94C1	PREDICTED: cytochrome P450 94C1-like [Solanum lycopersicum]
Solyc10g083650.1	296.54	298.05	298.35	1408.6	1336.45	1357.53	297.647	1367.53	2.1999	0	0	PRXIIE-1	PREDICTED: peroxiredoxin-2E-2, chloroplastic [Solanum lycopersicum]
Solyc10g083720.3	59.07	56.55	64.44	212.12	203.05	208.63	60.02	207.933	1.79261	0	0	Os12g0145700	PREDICTED: pyruvate kinase 2, cytosolic [Solanum lycopersicum]
Solyc10g085040.1	82.45	91.81	88.84	380.06	375.42	342.39	87.7	365.957	2.06102	0	0	At3g10130	PREDICTED: heme-binding-like protein At3g10130, chloroplastic [Solanum lycopersicum]
Solyc10g085230.2	74.58	77.48	78.59	1489.51	1448.03	1416.41	76.8833	1451.32	4.23855	0	0	UGT76A2	PREDICTED: UDP-glucose iridoid glucosyltransferase-like [Solanum lycopersicum]
Solyc10g085830.2	52.85	51.76	56.99	242.41	242.08	244.39	53.8667	242.96	2.17325	0	0	COMT1	PREDICTED: caffeic acid 3-O-methyltransferase 1 [Solanum lycopersicum]
Solyc10g085880.1	484.37	487.88	539.24	4459.54	4943.44	5121.74	503.83	4841.57	3.26447	0	0	UGT73C3	PREDICTED: UDP-glycosyltransferase 73C3-like [Solanum lycopersicum]
Solyc10g085900.3	17.96	16.3	16.31	296.65	310.45	308.79	16.8567	305.297	4.17882	0	0	SG1	PREDICTED: LOW QUALITY PROTEIN: protein SLOW GREEN 1, chloroplastic [Solanum pennellii]
Solyc10g150145.1	253.35	284.66	277.82	7.09	6.41	6.51	271.943	6.67	-5.34948	0	0	NHL1	PREDICTED: NDR1/HIN1-like protein 12 [Solanum lycopersicum]
Solyc11g008720.3	12.88	12.05	12.4	142.92	147.12	144.64	12.4433	144.893	3.54155	0	0	-	-
Solyc11g011210.2	41.88	44.25	48.43	477.49	455.11	505.16	44.8533	479.253	3.4175	0	0	RSI-1	protein RSI-1 precursor [Solanum lycopersicum]
Solyc11g011760.3	249.33	245.46	253.45	48.3	51.79	51.81	249.413	50.6333	-2.30038	0	0	--	PREDICTED: uncharacterized protein LOC107005122 [Solanum pennellii]
Solyc11g013110.2	229.8	239.14	237.24	913.63	779.91	859.95	235.393	851.163	1.85436	0	0	FL	PREDICTED: flavonol synthase/flavanone 3-hydroxylase [Solanum lycopersicum]
Solyc11g020040.2	99.53	96.16	98.67	498.98	513.72	513.21	98.12	508.637	2.37402	0	0	HSP70	heat shock protein 70 [Solanum lycopersicum]
Solyc11g020330.1	9.34	8.4	6.78	504.84	451.23	475.22	8.17333	477.097	5.86721	0	0	HSP22.7	small heat shock protein precursor [Solanum lycopersicum]
Solyc11g065530.1	60.04	55.29	59.25	195.58	205.82	203.28	58.1933	201.56	1.79228	0	0	At1g51440	PREDICTED: phospholipase A1-Igamma3, chloroplastic [Solanum lycopersicum]
Solyc11g066020.2	113.65	110.91	107.2	12.64	10.62	11.33	110.587	11.53	-3.26171	0	0	XB3	Hop-interacting protein THI012 [Solanum lycopersicum]
Solyc11g066100.2	134.64	133.62	133.82	715.17	718.11	706.38	134.027	713.22	2.41183	0	0	HSP70	PREDICTED: heat shock cognate 70 kDa protein [Solanum lycopersicum]
Solyc11g066620.2	15.84	15.95	18.3	134.7	139.07	142.36	16.6967	138.71	3.05444	0	0	At1g65240	PREDICTED: aspartic proteinase-like protein 2 isoform X2 [Solanum lycopersicum]
Solyc11g066840.3	524.86	553.17	534.97	76.02	69.86	66.8	537.667	70.8933	-2.92299	0	0	HDT3	PREDICTED: histone deacetylase HDT3 [Solanum lycopersicum]
Solyc11g068430.3	58.55	54.56	56.86	309.52	303.84	345.01	56.6567	319.457	2.4953	0	0	FDX3	PREDICTED: ferredoxin, root R-B1 [Solanum lycopersicum]
Solyc11g069090.2	1111.39	1118.18	1096.1	314.07	295.49	303.96	1108.56	304.507	-1.86414	0	0	ABCF1	PREDICTED: ABC transporter F family member 1 [Solanum lycopersicum]
Solyc11g069790.2	235.4	240.22	237.12	709.44	676.36	663.66	237.58	683.153	1.5238	0	0	CPN60A1	PREDICTED: ruBisCO large subunit-binding protein subunit alpha [Solanum lycopersicum]
Solyc11g069800.1	40.84	41.52	41.11	185.37	205.84	191.59	41.1567	194.267	2.23884	0	0	AOS2	allene oxide synthase 2, chloroplastic [Solanum lycopersicum]
Solyc11g071830.2	17.71	18.79	22.23	103.71	104.32	105.58	19.5767	104.537	2.4168	0	0	DNAJ1	PREDICTED: dnaJ protein homolog [Solanum lycopersicum]
Solyc11g072310.2	18.71	17.02	20.92	172.08	160.64	156.98	18.8833	163.233	3.11175	0	0	GA20OX1	gibberellin 20-oxidase-3 [Solanum lycopersicum]
Solyc12g008840.2	6.64	6.66	7	151.32	139.94	151.82	6.76667	147.693	4.44802	0	0	BGAL1	ss-galactosidase precursor [Solanum lycopersicum]
Solyc12g010320.2	728.77	759.8	762.72	2000.06	1960.44	2036	750.43	1998.83	1.41337	0	0	TIL	temperature-induced lipocalin [Solanum lycopersicum]
Solyc12g011310.2	39.05	34.17	41.09	735.05	749.7	743.65	38.1033	742.8	4.28498	0	0	PARC	PREDICTED: probable glutathione S-transferase parC [Solanum lycopersicum]
Solyc12g013690.2	122.81	116.85	133.03	1463.5	1437.7	1469.09	124.23	1456.76	3.55168	0	0	MO2	PREDICTED: FAD-dependent urate hydroxylase-like [Solanum pennellii]
Solyc12g013700.2	75.13	80.87	91.76	3162.89	3254.99	3339.34	82.5867	3252.41	5.29945	0	0	TSJT1	PREDICTED: stem-specific protein TSJT1 [Solanum lycopersicum]
Solyc12g043120.2	34.79	32.54	33.45	95.54	102.16	102.67	33.5933	100.123	1.57553	0	0	HSP70-14	PREDICTED: heat shock 70 kDa protein 15-like [Solanum lycopersicum]
Solyc12g056220.2	305.37	310.67	313.8	41.73	39.15	42.89	309.947	41.2567	-2.90932	0	0	PIP1-3	probable aquaporin PIP-type pTOM75-like [Solanum lycopersicum]
Solyc12g056600.3	3.28	3.46	3.33	126.87	126.02	128.69	3.35667	127.193	5.24385	0	0	ZSD1	short-chain dehydrogenase-reductase [Solanum lycopersicum]
Solyc12g056940.2	36.06	35.99	34.02	85.6	89.19	85.96	35.3567	86.9167	1.29765	0	0	ACC1	PREDICTED: acetyl-CoA carboxylase 1-like [Solanum lycopersicum]
Solyc12g088220.2	32.57	32.65	39.09	638.11	659.35	678.7	34.77	658.72	4.24375	0	0	BCAT2	PREDICTED: branched-chain-amino-acid aminotransferase 2, chloroplastic [Solanum lycopersicum]
Solyc12g089240.2	37.09	37.24	36.06	130.33	141.43	139.27	36.7967	137.01	1.89663	0	0	BBX21	PREDICTED: B-box zinc finger protein 20 [Solanum lycopersicum]
Solyc12g098710.2	21.42	19.86	25.9	1286.34	1360.33	1338.06	22.3933	1328.24	5.89031	0	0	Z-ISO	15-cis-zeta-carotene isomerase [Solanum lycopersicum]
Solyc12g099430.2	156.49	154.02	163.38	17.46	19.93	20.91	157.963	19.4333	-3.02298	0	0	ephA	PREDICTED: bifunctional epoxide hydrolase 2 [Solanum lycopersicum]
Solyc12g099930.2	347.61	338.09	343.64	34.81	35.74	32.8	343.113	34.45	-3.31611	0	0	AGT1	Hop-interacting protein THI032 [Solanum lycopersicum]
Solyc07g055060.3	48.49	47.53	48.3	104.09	105.94	103.06	48.1067	104.363	1.11731	2.55e-307	1.91e-305	PPC1	PREDICTED: phosphoenolpyruvate carboxylase-like [Solanum lycopersicum]
Solyc07g045440.1	97.22	102.63	106.45	3.95	4.58	4.42	102.1	4.31667	-4.56392	7.8e-307	5.81e-305	FLA2	PREDICTED: fasciclin-like arabinogalactan protein 2 [Solanum lycopersicum]
Solyc02g078030.3	59.48	62.76	55.55	227.41	218	216.64	59.2633	220.683	1.89677	1e-306	7.46e-305	VQ4	PREDICTED: VQ motif-containing protein 4 [Solanum lycopersicum]
Solyc01g108880.4	1.59	0.78	1.39	97.42	101.77	97.97	1.25333	99.0533	6.30436	4.82e-306	3.57e-304	DLO2	PREDICTED: protein DMR6-LIKE OXYGENASE 2 [Solanum lycopersicum]
Solyc12g035130.2	1194.54	1205.54	1173.75	396.87	389.46	411.36	1191.28	399.23	-1.57722	1.01e-305	7.44e-304	RH14	PREDICTED: ATP-dependent RNA helicase-like protein DB10 [Solanum lycopersicum]
Solyc09g082720.3	59.37	65.88	60.59	184.07	179.46	181.94	61.9467	181.823	1.55344	1.63e-305	1.2e-303	PR	PREDICTED: perakine reductase [Solanum lycopersicum]
Solyc01g099840.3	397.67	419.69	406.16	63.99	70.36	57.52	407.84	63.9567	-2.67284	4.62e-305	3.39e-303	At1g56220	PREDICTED: dormancy-associated protein homolog 3 [Solanum lycopersicum]
Solyc01g010760.3	35.63	35.17	35.43	128.55	121.62	126.14	35.41	125.437	1.82473	1.15e-304	8.4e-303	POR1	PREDICTED: mitochondrial outer membrane protein porin of 36 kDa [Solanum lycopersicum]
Solyc07g062060.3	91.01	97.93	92.81	280.09	261.77	267.31	93.9167	269.723	1.52203	1.56e-304	1.14e-302	MSRB1	PREDICTED: peptide methionine sulfoxide reductase B1, chloroplastic [Solanum lycopersicum]
Solyc06g019170.3	68.58	65.88	65.17	138.58	142.37	143.86	66.5433	141.603	1.08949	3.43e-304	2.49e-302	PRO2	PREDICTED: delta-1-pyrroline-5-carboxylate synthase-like isoform X2 [Solanum lycopersicum]
Solyc03g119530.3	83.42	90.77	87.59	253.28	242.72	244.21	87.26	246.737	1.49958	1.78e-303	1.29e-301	LBD41	PREDICTED: LOB domain-containing protein 40-like [Solanum lycopersicum]
Solyc06g006100.3	54.99	48.88	50.88	141.25	139.77	134.74	51.5833	138.587	1.42581	1.05e-302	7.58e-301	ASA2	PREDICTED: anthranilate synthase alpha subunit 2, chloroplastic [Solanum lycopersicum]
Solyc02g081400.3	103.26	97.01	99.53	237.25	242.34	230.09	99.9333	236.56	1.24317	1.13e-302	8.13e-301	DJ1D	PREDICTED: protein DJ-1 homolog D [Solanum lycopersicum]
Solyc01g087210.3	111.14	105.39	108.63	27.65	28.3	27.86	108.387	27.9367	-1.95596	2.19e-302	1.57e-300	CESA3	PREDICTED: cellulose synthase A catalytic subunit 3 [UDP-forming] [Solanum lycopersicum]
Solyc06g063240.3	173.52	171.92	168.54	30.43	34.56	30.36	171.327	31.7833	-2.43041	5.09e-302	3.65e-300	MSR2	PREDICTED: uncharacterized protein At1g04910 isoform X1 [Solanum lycopersicum]
Solyc03g065340.3	172.62	158.06	168.51	32.96	38.31	35.93	166.397	35.7333	-2.21928	1.63e-301	1.17e-299	PHO1	PREDICTED: alpha-1,4 glucan phosphorylase L-1 isozyme, chloroplastic/amyloplastic [Solanum lycopersicum]
Solyc06g036130.4	12.68	11.24	12.81	61	57.96	65.01	12.2433	61.3233	2.32444	2.07e-301	1.47e-299	DTX35	PREDICTED: protein DETOXIFICATION 35 isoform X1 [Solanum lycopersicum]
Solyc07g019670.4	55.28	56.02	56.89	125.42	123.05	125.23	56.0633	124.567	1.15179	3.6e-301	2.56e-299	AIM1	PREDICTED: peroxisomal fatty acid beta-oxidation multifunctional protein AIM1 [Solanum lycopersicum]
Solyc04g074850.3	55.06	52.47	55.51	124.78	129.69	129.5	54.3467	127.99	1.23577	3.88e-301	2.74e-299	DTX27	ripening regulated protein DDTFR18 [Solanum lycopersicum]
Solyc05g053470.3	56.97	54.38	55.87	127.61	130.51	133.27	55.74	130.463	1.22686	2.93e-300	2.06e-298	CPN60-2	PREDICTED: chaperonin CPN60-2, mitochondrial [Solanum lycopersicum]
Solyc03g044300.3	92.38	86.84	88.57	195.41	197.13	208.07	89.2633	200.203	1.16533	1.14e-299	8.01e-298	AP2	APETALA2-like protein [Solanum lycopersicum]
Solyc01g009430.3	560.32	563.45	572.37	162.12	158.46	158.89	565.38	159.823	-1.82274	5.36e-299	3.76e-297	--	PREDICTED: uncharacterized protein At4g22758-like [Solanum lycopersicum]
Solyc02g080530.3	85.23	88.83	88.67	3.86	3.75	4.46	87.5767	4.02333	-4.44408	1.16e-298	8.13e-297	PER42	PREDICTED: peroxidase 42 [Solanum lycopersicum]
Solyc07g064270.3	67.09	65.96	71.3	155.43	161.2	161.14	68.1167	159.257	1.22527	9.14e-297	6.37e-295	GPT1	PREDICTED: glucose-6-phosphate/phosphate translocator 1, chloroplastic [Solanum lycopersicum]
Solyc10g084050.2	51.24	49.42	50.38	123.73	116.88	118.74	50.3467	119.783	1.25046	2.12e-296	1.47e-294	CDC48	PREDICTED: cell division cycle protein 48 homolog [Solanum lycopersicum]
Solyc08g006780.3	83.36	86.96	79.83	309	281.43	281.04	83.3833	290.49	1.80066	2.99e-296	2.07e-294	At4g30620	PREDICTED: nucleoid-associated protein At4g30620, chloroplastic [Solanum lycopersicum]
Solyc01g081610.3	17.51	18.16	17.02	73.57	69.02	68.71	17.5633	70.4333	2.00369	8.12e-294	5.6e-292	HEXO2	beta-hexosaminidase 1 precursor [Solanum lycopersicum]
Solyc02g089160.3	2.51	3.33	3.02	46.63	48.05	45.77	2.95333	46.8167	3.98661	8.14e-294	5.6e-292	CYP85A1	6-deoxocastasterone oxidase isoform 1 [Solanum lycopersicum]
Solyc09g091030.3	20.39	22.17	23.3	82.95	85.25	81.74	21.9533	83.3133	1.92411	9.16e-294	6.28e-292	BAM1	beta-amylase [Solanum lycopersicum]
Solyc02g079170.3	7.64	7.2	7.43	42.01	46.4	43.23	7.42333	43.88	2.56342	2.24e-293	1.53e-291	NDB2	PREDICTED: external alternative NAD(P)H-ubiquinone oxidoreductase B2, mitochondrial [Solanum lycopersicum]
Solyc08g074480.1	2481.41	2276.03	2368.56	682.24	706.88	721.68	2375.33	703.6	-1.7553	3.62e-293	2.47e-291	EARLI1	PREDICTED: 14 kDa proline-rich protein DC2.15-like [Solanum lycopersicum]
Solyc01g105370.4	5.9	5.81	6.2	61.2	75	65.55	5.97	67.25	3.49373	1.02e-292	6.91e-291	PA1024	PREDICTED: nitronate monooxygenase [Solanum pennellii]
Solyc04g015100.3	45.73	45.39	45.27	129.02	129.75	123.04	45.4633	127.27	1.48512	7.23e-292	4.91e-290	At5g47720	PREDICTED: probable acetyl-CoA acetyltransferase, cytosolic 2 [Solanum lycopersicum]
Solyc11g010600.2	106.99	104.23	104.75	18.67	18.43	19.15	105.323	18.75	-2.48986	8.92e-292	6.03e-290	OFUT39	O-fucosyltransferase family protein 2 [Solanum lycopersicum]
Solyc01g099100.4	76.24	78.17	80.07	162.78	161.42	163.92	78.16	162.707	1.05777	1.16e-291	7.83e-290	LACS6	PREDICTED: long chain acyl-CoA synthetase 6, peroxisomal [Solanum lycopersicum]
Solyc10g086180.2	12.57	12.75	12.83	49.99	48.45	49.94	12.7167	49.46	1.95954	3.07e-291	2.07e-289	PALA	PREDICTED: phenylalanine ammonia-lyase [Solanum lycopersicum]
Solyc02g093290.3	21.53	22.21	22.99	69.52	74.7	74.29	22.2433	72.8367	1.71129	2.84e-290	1.91e-288	NAPRT2	PREDICTED: nicotinate phosphoribosyltransferase 2 [Solanum lycopersicum]
Solyc07g045140.4	3.64	3.29	3.61	37.45	37.15	38.35	3.51333	37.65	3.42174	8.6e-290	5.75e-288	At3g27390	PREDICTED: uncharacterized membrane protein At3g27390 [Solanum lycopersicum]
Solyc03g111730.3	8.33	6.73	6.41	65.15	58.99	63.96	7.15667	62.7	3.13111	8.78e-290	5.85e-288	CYSEP	KDEL-tailed cysteine endopeptidase CysEP precursor [Solanum lycopersicum]
MSTRG.5653	3.6	3.75	4.34	45.99	43.95	43.09	3.89667	44.3433	3.5084	3.3e-289	2.19e-287	RE1	Retrovirus-related Pol polyprotein from transposon TNT 1-94 [Dendrobium catenatum]
Solyc09g075450.3	26.5	25.63	28.25	87.33	88.22	85.48	26.7933	87.01	1.69931	5.04e-289	3.34e-287	FUM1	PREDICTED: fumarate hydratase 1, mitochondrial [Solanum lycopersicum]
Solyc07g053640.1	8.5	9.24	10.94	65.59	64.53	67.19	9.56	65.77	2.78235	9.21e-288	6.07e-286	--	PREDICTED: GATA zinc finger domain-containing protein 14-like [Solanum lycopersicum]
Solyc04g078460.3	29.3	27.68	31	108.98	119.47	115.57	29.3267	114.673	1.96724	4.66e-287	3.06e-285	At3g16150	probable isoaspartyl peptidase/L-asparaginase 2 [Solanum lycopersicum]
Solyc06g076690.4	18.32	19.91	17.37	99.49	101.11	98.3	18.5333	99.6333	2.42651	8.3e-287	5.44e-285	Acot13	PREDICTED: acyl-coenzyme A thioesterase 13-like [Solanum lycopersicum]
Solyc04g072033.1	35.89	35.51	33.47	134.24	131.73	126.18	34.9567	130.717	1.9028	7.17e-286	4.69e-284	DHRS12	PREDICTED: dehydrogenase/reductase SDR family member 12 [Solanum lycopersicum]
Solyc12g006470.2	77.36	76.87	77.76	1.13	1.88	1.2	77.33	1.40333	-5.7841	1.3e-284	8.47e-283	GABA-TP2	gamma aminobutyrate transaminase 2 [Solanum lycopersicum]
Solyc12g055840.2	62.73	61.98	63.16	2.41	3.23	3.12	62.6233	2.92	-4.42266	9.21e-284	5.97e-282	At1g32860	PREDICTED: glucan endo-1,3-beta-glucosidase 11-like [Solanum lycopersicum]
Solyc03g007740.3	440.25	442.35	451.44	118.46	126.65	124.56	444.68	123.223	-1.85149	1.08e-281	6.93e-280	RTNLB2	PREDICTED: reticulon-like protein B2 [Solanum lycopersicum]
Solyc01g107820.2	15.02	15.65	16.45	66.13	75.64	70.42	15.7067	70.73	2.17095	1.21e-281	7.78e-280	TOGT1	scopoletin glucosyltransferase [Solanum lycopersicum]
Solyc06g073060.3	28.46	29.32	30.4	111.4	106.15	105.86	29.3933	107.803	1.87484	6.7e-280	4.29e-278	ILL5	zinc_peptidase_like superfamily protein precursor [Solanum lycopersicum]
Solyc02g077880.3	1394.11	1405.04	1420.21	462.54	447.74	454.05	1406.45	454.777	-1.62883	8e-280	5.11e-278	DRMH1	auxin repressed/dormancy associated protein [Solanum lycopersicum]
Solyc11g010270.2	222.3	225.71	219.25	41.31	44.56	40.23	222.42	42.0333	-2.40368	1.14e-279	7.24e-278	ATHB-5	PREDICTED: homeobox-leucine zipper protein ATHB-6 [Solanum lycopersicum]
Solyc04g082050.3	325.3	317.32	312.84	78.57	80.04	75.82	318.487	78.1433	-2.02704	2.34e-278	1.49e-276	--	PREDICTED: ganglioside-induced differentiation-associated protein 2 [Solanum lycopersicum]
Solyc01g095530.2	342.85	341.99	368.43	52.7	54.08	51.52	351.09	52.7667	-2.73414	7.96e-278	5.05e-276	--	PREDICTED: uncharacterized protein LOC104649409 [Solanum lycopersicum]
Solyc08g076970.3	108.44	106.75	102.18	245.3	240.26	232.43	105.79	239.33	1.1778	2.24e-277	1.42e-275	At4g17830	N2-acetylornithine deacetylase [Solanum lycopersicum]
Solyc11g067160.2	84.1	82.28	81.98	211.51	204.44	195.9	82.7867	203.95	1.30075	3.13e-277	1.97e-275	--	PREDICTED: flagellar radial spoke protein 5 isoform X1 [Solanum lycopersicum]
Solyc10g081240.3	41.42	44.49	40.99	126.62	130.68	129.54	42.3	128.947	1.60804	1.54e-276	9.71e-275	grpE	PREDICTED: protein GrpE isoform X1 [Solanum pennellii]
Solyc03g121180.4	85.14	93.33	80.95	5.37	5.12	4.12	86.4733	4.87	-4.15026	2.26e-276	1.41e-274	APG	PREDICTED: GDSL esterase/lipase APG [Solanum lycopersicum]
Solyc02g089620.3	99.28	90.9	91.61	13.53	14.68	14.73	93.93	14.3133	-2.71423	2.67e-276	1.67e-274	POX2	proline dehydrogenase [Solanum lycopersicum]
Solyc01g065980.4	204.42	202.06	212.98	410.65	408.23	428.02	206.487	415.633	1.00926	3.94e-276	2.46e-274	RAP2-3	ERF6 [Solanum lycopersicum]
Solyc06g006000.3	174.29	169.57	169.21	24.65	23.92	25.66	171.023	24.7433	-2.78908	8.7e-275	5.41e-273	--	Maternal effect embryo arrest 59 [Theobroma cacao]
Solyc03g083250.3	28.21	26.89	29.25	77.93	77.49	80.08	28.1167	78.5	1.48127	5.65e-274	3.49e-272	CLPX1	PREDICTED: CLP protease regulatory subunit CLPX1, mitochondrial [Solanum lycopersicum]
Solyc01g108400.3	7.31	6.83	6.63	34.68	33.6	35.64	6.92333	34.64	2.3229	2.35e-273	1.45e-271	CRK5	PREDICTED: CDPK-related kinase 5 [Solanum lycopersicum]
Solyc12g098340.2	84.71	83.46	85.56	8.1	7.09	6.71	84.5767	7.3	-3.53429	2.09e-272	1.28e-270	PME29	PREDICTED: probable pectinesterase 29 [Solanum lycopersicum]
Solyc02g070800.2	264.88	274.46	253.23	55.97	52.99	55.65	264.19	54.87	-2.26749	8.08e-269	4.95e-267	ycf23	PREDICTED: uncharacterized protein ycf23 [Solanum lycopersicum]
Solyc01g009010.3	63.64	66.03	66.87	170.86	160.64	162.73	65.5133	164.743	1.33036	4.46e-267	2.72e-265	ISPE	4-diphosphocytidyl-2-C-methyl-D-erythritol kinase, chloroplastic/chromoplastic [Solanum lycopersicum]
Solyc01g080910.2	265.31	269.62	280.15	64.38	64.73	63.06	271.693	64.0567	-2.08456	5.9e-267	3.58e-265	--	PREDICTED: uncharacterized protein LOC101252815 [Solanum lycopersicum]
Solyc01g091530.4	68.68	67.98	69.47	4.99	5.47	5.78	68.71	5.41333	-3.66593	6.22e-266	3.77e-264	FLA10	PREDICTED: fasciclin-like arabinogalactan protein 10 [Solanum lycopersicum]
Solyc05g055400.4	58.64	59.95	62.3	2.45	1.56	1.81	60.2967	1.94	-4.95795	1.09e-265	6.58e-264	CYP77A2	cytochrome P450 7719 [Solanum lycopersicum]
Solyc09g074270.3	8.97	9.19	9.72	55.32	53.93	53.21	9.29333	54.1533	2.54278	7.21e-265	4.35e-263	GID1B	PREDICTED: gibberellin receptor GID1B-like [Solanum pennellii]
Solyc03g096840.4	186.8	207.15	197.32	18.84	16.71	16.06	197.09	17.2033	-3.51809	5e-263	3.01e-261	At5g17165	hydrogen peroxide induced protein 1 [Camellia sinensis]
Solyc12g088460.3	7.13	6.52	6.62	55.81	50.22	51.92	6.75667	52.65	2.96205	1.48e-262	8.85e-261	CYP81E7	PREDICTED: isoflavone 2'-hydroxylase [Solanum lycopersicum]
Solyc08g005490.3	116.82	110.65	118.22	24.83	25.55	24.51	115.23	24.9633	-2.20663	1.57e-262	9.4e-261	At1g31850	PREDICTED: probable methyltransferase PMT20 isoform X1 [Solanum lycopersicum]
Solyc02g088100.3	74.2	74.14	73.38	6.54	7.16	7.11	73.9067	6.93667	-3.41339	1.71e-262	1.02e-260	EXPA10	expansin precursor [Solanum lycopersicum]
Solyc03g116670.3	284.95	281.26	271.33	69.72	65.09	65.12	279.18	66.6433	-2.06666	8.59e-261	5.11e-259	--	PREDICTED: twist-related protein 1 [Solanum tuberosum]
Solyc04g056390.3	145.86	151.13	153.65	328.64	325.85	313.58	150.213	322.69	1.10314	1.31e-260	7.8e-259	IPI2	isopentenyl diphosphate isomerase [Solanum lycopersicum]
Solyc04g012120.3	102.83	111.51	106.97	271.71	268.42	257.26	107.103	265.797	1.31132	7.92e-260	4.69e-258	TFT5	14-3-3 protein 5 [Solanum lycopersicum]
Solyc12g056830.1	448.18	446.44	441.77	113.31	115.95	113.77	445.463	114.343	-1.96193	1.22e-259	7.22e-258	ATPD	PREDICTED: ATP synthase delta chain, chloroplastic [Solanum lycopersicum]
Solyc09g091580.3	16.31	16.29	16.62	50.11	50.98	51.04	16.4067	50.71	1.62799	4.68e-259	2.75e-257	ABC1K3	PREDICTED: uncharacterized aarF domain-containing protein kinase At1g79600, chloroplastic [Nicotiana sylvestris]
Solyc01g081010.4	467.87	461.05	467.27	161.97	164.14	159.19	465.397	161.767	-1.52455	7.26e-259	4.26e-257	At1g50920	PREDICTED: nucleolar GTP-binding protein 1 [Solanum lycopersicum]
Solyc01g080220.3	16.05	14.86	17.15	90.14	91.06	90.11	16.02	90.4367	2.49703	1.15e-258	6.72e-257	cmbl	PREDICTED: endo-1,3;1,4-beta-D-glucanase-like [Solanum lycopersicum]
Solyc08g082990.3	18.24	18.61	18.75	60.75	59.12	57.03	18.5333	58.9667	1.66978	6.72e-257	3.92e-255	OPT7	PREDICTED: oligopeptide transporter 7 [Solanum lycopersicum]
Solyc08g078820.3	107.37	104.38	107.88	275.25	262.79	260.04	106.543	266.027	1.32013	9.05e-256	5.25e-254	ATG8F	autophagy 8f [Solanum lycopersicum]
Solyc08g082250.3	20.26	17.76	20.23	60.14	60.17	61.57	19.4167	60.6267	1.64266	2.97e-255	1.72e-253	At1g64390	endo-beta-1,4-D-glucanase precursor [Solanum lycopersicum]
Solyc08g082820.4	32.67	33.68	34.29	82.61	84.01	83.9	33.5467	83.5067	1.31572	9.45e-254	5.46e-252	BIP4	luminal-binding protein precursor [Solanum lycopersicum]
Solyc02g077710.1	391.45	390.06	457.79	2023.13	2019.14	2032.83	413.1	2025.03	2.29338	2.4e-253	1.38e-251	--	PREDICTED: homeobox protein 2 [Solanum lycopersicum]
Solyc12g098850.2	139.87	139.88	145.76	20.75	23.35	23.49	141.837	22.53	-2.65431	5.83e-253	3.35e-251	DGAT3	PREDICTED: NKAP family protein CG6066 [Solanum lycopersicum]
Solyc06g083190.4	155.89	143.61	154.79	301.94	341.81	335.49	151.43	326.413	1.10805	4.63e-252	2.65e-250	FKBP65	PREDICTED: peptidyl-prolyl cis-trans isomerase FKBP62-like [Solanum lycopersicum]
Solyc08g006160.4	26.05	24.83	24.92	117.44	106.36	107.13	25.2667	110.31	2.12626	8.07e-252	4.61e-250	PAP8	PREDICTED: probable plastid-lipid-associated protein 8, chloroplastic [Solanum lycopersicum]
Solyc12g099200.2	356.37	353.45	360.51	85.58	78.73	86.76	356.777	83.69	-2.09189	1.5e-251	8.54e-250	C/VIF1	tomato invertase inhibitor precursor [Solanum lycopersicum]
Solyc03g111010.4	134.38	137.67	136.53	288.96	286.24	275.8	136.193	283.667	1.05854	1.63e-251	9.28e-250	GAPC	glyceraldehyde 3-phosphate dehydrogenase [Solanum lycopersicum]
Solyc10g007600.3	852.21	897.88	881.84	263.1	251.15	243.87	877.31	252.707	-1.79562	1.25e-249	7.09e-248	GLO1	glycolate oxidase [Solanum lycopersicum]
Solyc09g083190.3	96.04	105.13	105.06	6.9	5.56	4.77	102.077	5.74333	-4.15162	1.35e-249	7.65e-248	PNSB5	PREDICTED: photosynthetic NDH subunit of subcomplex B 5, chloroplastic [Solanum lycopersicum]
Solyc10g086580.2	546.65	547.38	542.7	192.09	191.91	193.58	545.577	192.527	-1.50272	1.54e-247	8.7e-246	RCA	PREDICTED: ribulose bisphosphate carboxylase/oxygenase activase, chloroplastic [Solanum lycopersicum]
Solyc10g078930.2	98.47	93.15	98.27	193.06	199.35	204.31	96.63	198.907	1.04155	9.9e-247	5.58e-245	ahsa	PREDICTED: activator of 90 kDa heat shock protein ATPase homolog [Solanum lycopersicum]
Solyc06g062590.4	55.83	52.78	54.01	111.64	116.51	113.1	54.2067	113.75	1.06932	1.22e-246	6.85e-245	TMN7	PREDICTED: transmembrane 9 superfamily member 7-like [Solanum pennellii]
Solyc05g054090.3	182.62	207.46	195.53	16.87	15.11	15.11	195.203	15.6967	-3.63645	1.52e-246	8.53e-245	--	PREDICTED: induced stolen tip protein TUB8-like [Solanum lycopersicum]
Solyc01g108910.4	554.48	537.01	553.56	161	153.3	152.18	548.35	155.493	-1.81824	2.35e-246	1.31e-244	MEE14	PREDICTED: CCG-binding protein 1 [Solanum lycopersicum]
Solyc10g008980.4	220.87	212.09	213.67	62.78	60.39	62.91	215.543	62.0267	-1.79702	2.48e-246	1.38e-244	-	-
Solyc02g076870.4	27.12	23.27	25.83	80.81	77.29	82.29	25.4067	80.13	1.65714	5.94e-246	3.3e-244	--	PREDICTED: putative lipase YDR444W isoform X1 [Solanum lycopersicum]
Solyc08g080140.4	109.28	114.8	109.28	11.73	13.41	10.64	111.12	11.9267	-3.21986	7.79e-246	4.32e-244	NRS/ER	PREDICTED: bifunctional dTDP-4-dehydrorhamnose 3,5-epimerase/dTDP-4-dehydrorhamnose reductase [Solanum lycopersicum]
Solyc07g052700.3	36.19	38.3	38.93	126.74	123.12	121.36	37.8067	123.74	1.7106	1.05e-243	5.83e-242	AGL66	PREDICTED: agamous-like MADS-box protein AGL66 [Solanum lycopersicum]
Solyc10g007690.3	253.23	257.91	241.28	58.57	57.67	58.49	250.807	58.2433	-2.10641	2.59e-243	1.43e-241	CAB8	chlorophyll a-b binding protein 8, chloroplastic [Solanum lycopersicum]
Solyc09g011920.3	26.17	25.04	27.75	97.56	90.59	89.62	26.32	92.59	1.8147	1.07e-241	5.88e-240	PUMP1	PREDICTED: mitochondrial uncoupling protein 1 [Ipomoea nil]
Solyc07g056140.3	96.87	93.72	88.41	15.32	15.98	16.47	93	15.9233	-2.54609	2.87e-240	1.57e-238	AGPS1	glucose-1-phosphate adenylyltransferase small subunit, chloroplastic [Solanum lycopersicum]
Solyc03g083100.3	55.44	58.39	58.13	4.39	3.97	4.16	57.32	4.17333	-3.77977	5.09e-240	2.78e-238	-	-
Solyc03g059260.4	22.04	22.84	22.21	70.9	69.05	74.5	22.3633	71.4833	1.67647	1.52e-239	8.26e-238	CTPA3	PREDICTED: carboxyl-terminal-processing peptidase 3, chloroplastic isoform X2 [Solanum lycopersicum]
Solyc01g068460.4	76.81	75.34	71.07	14.32	14	15.2	74.4067	14.5067	-2.35872	1.67e-239	9.06e-238	PICBP	PREDICTED: midasin [Solanum lycopersicum]
Solyc03g121040.4	40.84	43.86	39.27	142.23	138.3	130.09	41.3233	136.873	1.72781	2.81e-238	1.53e-236	At3g21360	PREDICTED: clavaminate synthase-like protein At3g21360 [Solanum lycopersicum]
Solyc03g025970.3	20.61	22.49	22.64	68.25	68.13	68.07	21.9133	68.15	1.6369	1.64e-237	8.85e-236	MBD13	PREDICTED: methyl-CpG-binding domain-containing protein 13 isoform X1 [Solanum lycopersicum]
Solyc10g080940.3	305.28	286.63	291.07	82.02	77.18	77.14	294.327	78.78	-1.90152	2.47e-236	1.33e-234	TUBB1	PREDICTED: tubulin beta-5 chain isoform X1 [Sesamum indicum]
Solyc01g008080.3	550.31	534.65	528.66	135.36	123.02	127.07	537.873	128.483	-2.06569	2.49e-236	1.34e-234	RPS27B	PREDICTED: 40S ribosomal protein S27-2 isoform X1 [Solanum lycopersicum]
Solyc06g065260.3	61.11	55.21	57.34	10.48	11.65	11.41	57.8867	11.18	-2.37231	1.74e-235	9.34e-234	CEPR2	PREDICTED: receptor-like protein kinase HAIKU2 [Solanum lycopersicum]
Solyc07g005100.4	22	21.74	23	78.56	85.36	81.5	22.2467	81.8067	1.87863	9.27e-235	4.96e-233	ChiC	PREDICTED: chitotriosidase-1 [Solanum lycopersicum]
Solyc07g054450.4	38.99	36.14	34.39	119.72	124.44	118.72	36.5067	120.96	1.7283	9.32e-234	4.97e-232	ULT1	PREDICTED: protein ULTRAPETALA 2-like isoform X2 [Solanum lycopersicum]
Solyc02g078140.3	17.35	18.12	17.82	53.3	55.14	53.5	17.7633	53.98	1.60352	2.3e-233	1.22e-231	HT1	MAPKKK-like serine/threonine kinase domain-containing protein [Solanum lycopersicum]
Solyc12g009060.2	98.6	105.65	103.94	244.83	238.27	239.4	102.73	240.833	1.22918	7.73e-232	4.11e-230	VPS2.1	SNF7 family protein [Solanum lycopersicum]
Solyc04g011520.3	7.9	10	9.34	47.06	46.56	47	9.08	46.8733	2.368	2.03e-231	1.08e-229	PBL9	PREDICTED: protein kinase APK1A, chloroplastic [Solanum lycopersicum]
Solyc07g064150.4	266.75	267.78	269.47	90.96	86.56	86.96	268	88.16	-1.60404	2.17e-231	1.15e-229	GOS2	PREDICTED: protein translation factor SUI1 homolog [Solanum lycopersicum]
Solyc03g044330.1	242.25	248.88	240.17	70.94	72.61	74.84	243.767	72.7967	-1.74356	4.68e-231	2.47e-229	ALS	PREDICTED: acetolactate synthase 2, chloroplastic [Solanum lycopersicum]
Solyc08g007770.4	141.89	130.63	135.71	23.91	22.26	23.53	136.077	23.2333	-2.55015	6.46e-231	3.4e-229	PGRL1A	PREDICTED: PGR5-like protein 1B, chloroplastic [Solanum lycopersicum]
Solyc02g076690.3	51.05	52.41	52.21	4.55	3.57	4.39	51.89	4.17	-3.63734	6.55e-231	3.44e-229	RD21B	PREDICTED: low-temperature-induced cysteine proteinase-like [Solanum lycopersicum]
Solyc06g035940.3	41.84	37.05	40.73	92.51	101.28	100.84	39.8733	98.21	1.30045	1.16e-230	6.11e-229	ROC5	PREDICTED: homeobox-leucine zipper protein HDG1 isoform X1 [Solanum lycopersicum]
Solyc02g065680.3	89.58	86.2	85.3	17.43	17.03	17.66	87.0267	17.3733	-2.32458	2.74e-230	1.43e-228	AVT6A	PREDICTED: probable sodium-coupled neutral amino acid transporter 6 [Solanum lycopersicum]
Solyc07g005530.4	419.04	416.87	412.84	158.1	157.68	158.63	416.25	158.137	-1.39628	9e-230	4.7e-228	UBP23	PREDICTED: ubiquitin carboxyl-terminal hydrolase 23 [Solanum lycopersicum]
Solyc04g072400.4	46.42	47.91	43.43	113.76	110.46	111.31	45.92	111.843	1.28428	1.08e-229	5.65e-228	At4g37920	PREDICTED: uncharacterized protein At4g37920, chloroplastic [Solanum lycopersicum]
Solyc11g011990.2	31.65	30.17	30.79	81.36	80.14	83.66	30.87	81.72	1.40448	4.21e-228	2.18e-226	AOX4	plastid quinol oxidase [Solanum lycopersicum]
Solyc03g098290.4	3.33	2.79	2.9	21.44	21.49	22.46	3.00667	21.7967	2.85787	9.82e-228	5.08e-226	SUS6	PREDICTED: sucrose synthase 5-like [Solanum lycopersicum]
Solyc01g079590.3	96.66	100.34	100.09	237.97	227.56	225.52	99.03	230.35	1.21789	1.04e-227	5.35e-226	TMEM205	PREDICTED: transmembrane protein 205 [Solanum lycopersicum]
Solyc12g005980.2	29.99	28.46	29.01	70.16	71.6	71.03	29.1533	70.93	1.28274	3.35e-227	1.73e-225	SPCC1442.07c	PREDICTED: uncharacterized protein LOC101252149 [Solanum lycopersicum]
Solyc02g087740.3	42.53	45.33	44.25	131.55	127.3	120.23	44.0367	126.36	1.52076	5.36e-227	2.76e-225	PCO2	PREDICTED: plant cysteine oxidase 2 [Solanum lycopersicum]
Solyc05g052240.3	37.43	39.88	36.07	164.41	142.31	171.32	37.7933	159.347	2.07597	5.83e-227	2.99e-225	CHI3	PREDICTED: probable chalcone--flavonone isomerase 3 [Solanum lycopersicum]
Solyc05g014390.4	6.79	6.52	6.3	21.66	24.19	24.66	6.53667	23.5033	1.84624	8.25e-226	4.22e-224	ABCC9	abc transporter c family member 3 [Nicotiana attenuata]
Solyc04g076790.3	47.37	46.12	47.32	103.42	103.59	104.06	46.9367	103.69	1.14349	1.76e-225	8.96e-224	SHM2	PREDICTED: serine hydroxymethyltransferase, mitochondrial-like [Solanum lycopersicum]
Solyc03g114750.3	5.98	5.39	5.89	49.94	46.5	48.51	5.75333	48.3167	3.07005	5.35e-225	2.73e-223	--	PREDICTED: protein BREAKING OF ASYMMETRY IN THE STOMATAL LINEAGE-like isoform X2 [Capsicum annuum]
Solyc07g042550.3	57.65	58.82	55.73	117.54	115.44	113.43	57.4	115.47	1.0084	1.01e-224	5.13e-223	SS	sucrose synthase [Solanum lycopersicum]
Solyc03g005730.4	65.23	65.11	65.47	138.38	132.2	134.88	65.27	135.153	1.05011	3.96e-223	2.01e-221	IIL1	PREDICTED: 3-isopropylmalate dehydratase large subunit, chloroplastic [Solanum lycopersicum]
Solyc12g006980.2	18.13	15.69	17.12	55.95	55.3	55.45	16.98	55.5667	1.71038	4.38e-223	2.22e-221	LRX4	PREDICTED: leucine-rich repeat extensin-like protein 4 [Solanum lycopersicum]
Solyc06g053310.3	34.53	35.04	37.59	106.18	101.71	101.21	35.72	103.033	1.52831	7.39e-223	3.73e-221	GLX2-4	PREDICTED: hydroxyacylglutathione hydrolase 2, mitochondrial isoform X1 [Solanum lycopersicum]
Solyc04g005630.3	14.29	15.39	14.01	53.14	51.42	50.72	14.5633	51.76	1.8295	5.4e-222	2.72e-220	MTERF4	PREDICTED: transcription termination factor MTERF4, chloroplastic [Solanum lycopersicum]
Solyc06g059800.3	76.22	72.38	75.5	13.54	14.03	14.67	74.7	14.08	-2.40746	1.31e-221	6.56e-220	ACR3	ACT domain-containing protein [Solanum lycopersicum]
Solyc06g084390.3	32.59	35.11	36.12	120.27	111.46	117.56	34.6067	116.43	1.75034	1.46e-221	7.33e-220	T92	ER auxin binding protein 1 precursor [Solanum lycopersicum]
Solyc05g005480.2	98.51	100.61	93.31	192.15	199.46	198.66	97.4767	196.757	1.01328	2.77e-221	1.38e-219	EO	2-methylene-furan-3-one reductase [Solanum lycopersicum]
Solyc07g061990.3	35.08	35.68	31.48	97.76	91.51	93.38	34.08	94.2167	1.46706	3.71e-221	1.85e-219	SPS1	solanesyl diphosphate synthase [Solanum lycopersicum]
Solyc07g022900.4	73.75	79.38	78.39	6.87	6.28	6.95	77.1733	6.7	-3.52587	3.53e-220	1.76e-218	LHCA5	PREDICTED: photosystem I chlorophyll a/b-binding protein 5, chloroplastic [Solanum lycopersicum]
Solyc12g017250.2	229.62	244.62	238.68	508.92	484.47	537.63	237.64	510.34	1.10268	5.55e-220	2.75e-218	PSBR	PREDICTED: photosystem II 10 kDa polypeptide, chloroplastic isoform X1 [Solanum lycopersicum]
Solyc05g007120.4	33.88	33.47	35.39	2.4	2.45	2.68	34.2467	2.51	-3.7702	4.34e-219	2.15e-217	At1g14390	PREDICTED: probable LRR receptor-like serine/threonine-protein kinase At1g14390 [Solanum lycopersicum]
Solyc01g107390.4	6.16	6.44	6.95	33.72	33.26	35.45	6.51667	34.1433	2.3894	1.13e-216	5.58e-215	GH3.1	probable indole-3-acetic acid-amido synthetase GH3.1 [Solanum lycopersicum]
Solyc01g106470.3	29.27	31.74	29.36	91.49	86.22	83.75	30.1233	87.1533	1.53267	2.78e-216	1.37e-214	--	PREDICTED: uncharacterized protein LOC101254738 [Solanum lycopersicum]
Solyc10g038080.3	1.86	1.75	2.09	29.82	27.64	26.64	1.9	28.0333	3.88307	3.21e-216	1.58e-214	EMB3004	PREDICTED: bifunctional 3-dehydroquinate dehydratase/shikimate dehydrogenase, chloroplastic [Solanum lycopersicum]
Solyc01g098500.3	133.22	133.42	134.27	28.96	24.31	27.15	133.637	26.8067	-2.31765	9.24e-216	4.51e-214	At1g54730	sugar-porter family protein 5 isoform 1 [Solanum lycopersicum]
Solyc05g046310.3	25.54	27.47	26.51	85.66	84.72	83.17	26.5067	84.5167	1.67288	1.15e-215	5.62e-214	--	PREDICTED: uncharacterized protein LOC101265337 [Solanum lycopersicum]
Solyc07g065340.1	25.32	23.39	24.6	91.04	91.41	98.15	24.4367	93.5333	1.93643	1.81e-215	8.78e-214	SAT3	PREDICTED: serine acetyltransferase 1, chloroplastic-like [Solanum lycopersicum]
Solyc07g006180.3	44.4	47.4	47.12	128.01	131.27	124.04	46.3067	127.773	1.46429	5.27e-215	2.56e-213	TTC1	ripening regulated protein DDTFR5 [Solanum lycopersicum]
Solyc01g102310.3	53.67	45.79	50.44	5.25	6.63	6.17	49.9667	6.01667	-3.05393	1.29e-214	6.25e-213	--	PREDICTED: probable serine/threonine-protein kinase kinX isoform X1 [Solanum lycopersicum]
Solyc05g050970.4	28.98	31.41	28.73	70.68	71.27	73.78	29.7067	71.91	1.27541	5.01e-214	2.42e-212	TKL-1	PREDICTED: transketolase, chloroplastic-like [Solanum lycopersicum]
Solyc06g005490.3	23.86	28.33	26.1	102.19	98.06	97.55	26.0967	99.2667	1.92744	6.24e-214	3.01e-212	CTIMC	PREDICTED: triosephosphate isomerase, cytosolic [Solanum lycopersicum]
Solyc01g096660.3	66.92	71.25	68.77	189.46	181.2	172.6	68.98	181.087	1.39243	7.17e-214	3.45e-212	MPH1	PSII-associated proline-rich protein [Solanum lycopersicum]
Solyc01g095470.3	38.51	38.81	42.24	94.12	98.49	96.77	39.8533	96.46	1.27523	1.04e-213	4.99e-212	--	Aldose 1-/Glucose-6-phosphate 1-epimerase [Corchorus capsularis]
Solyc12g008430.3	2.43	2.67	1.74	33.36	30.48	31.29	2.28	31.71	3.79783	2.47e-213	1.19e-211	-	-
Solyc02g069430.4	14.15	13.75	14.26	51.25	54.65	56.71	14.0533	54.2033	1.94747	1.09e-212	5.22e-211	ALA7	PREDICTED: probable phospholipid-transporting ATPase 4 [Solanum lycopersicum]
Solyc01g099920.4	28.87	28.66	30.37	108.99	102.65	96.49	29.3	102.71	1.8096	1.64e-212	7.84e-211	--	PREDICTED: proline-rich receptor-like protein kinase PERK13 [Capsicum annuum]
Solyc01g008160.4	18.48	18.26	19.21	69.61	68.03	64.91	18.65	67.5167	1.85607	9.63e-211	4.58e-209	SG1	PREDICTED: protein SLOW GREEN 1, chloroplastic [Solanum lycopersicum]
Solyc06g071750.3	8.61	9.14	8.78	70.76	65.36	58.21	8.84333	64.7767	2.87281	1.28e-210	6.05e-209	--	PREDICTED: uncharacterized protein LOC101267816 [Solanum lycopersicum]
Solyc01g009300.3	33.33	32.31	31.66	4.38	5.1	4.88	32.4333	4.78667	-2.76038	1.35e-209	6.37e-208	NEK5	PREDICTED: serine/threonine-protein kinase Nek5-like [Solanum lycopersicum]
Solyc09g007010.1	13.03	9	12.39	121.75	151.53	131.5	11.4733	134.927	3.55582	2.41e-209	1.14e-207	PR1B1	pathogenesis-related leaf protein 4 precursor [Solanum lycopersicum]
Solyc06g035450.4	351.29	360.91	354.39	119.87	116.06	124.97	355.53	120.3	-1.56333	5.31e-209	2.49e-207	RH7	PREDICTED: DEAD-box ATP-dependent RNA helicase 7 [Solanum lycopersicum]
Solyc01g111270.3	33.3	30.83	30.78	1.77	2.05	1.97	31.6367	1.93	-4.03492	1.56e-208	7.3e-207	--	Armadillo repeat only 1 [Dorcoceras hygrometricum]
Solyc02g085910.4	1.45	1.61	1.34	61.7	60.82	60.86	1.46667	61.1267	5.38119	1.47e-207	6.89e-206	LBD41	LOB domain-containing protein 40 [Solanum lycopersicum]
Solyc02g065765.1	67.48	63.86	69.38	7.63	7.25	8.83	66.9067	7.90333	-3.08162	1.56e-207	7.27e-206	COB	protein COBRA-like precursor [Solanum lycopersicum]
Solyc01g104470.3	877.18	885.12	906.67	309.04	293.74	294.42	889.657	299.067	-1.57278	4.18e-207	1.95e-205	MRTO4	PREDICTED: mRNA turnover protein 4 homolog [Solanum lycopersicum]
Solyc10g084400.2	14.84	16.47	13.81	68.04	73.36	72.49	15.04	71.2967	2.24503	3.42e-206	1.59e-204	GSTL3	PREDICTED: glutathione S-transferase L3 [Solanum lycopersicum]
Solyc09g091510.3	24.2	29.35	23.68	249.67	222.86	244.79	25.7433	239.107	3.21538	1.95e-205	9.03e-204	CHS1B	chalcone synthase 1 [Solanum lycopersicum]
Solyc04g081490.3	321.58	315.64	308.77	87.57	81.91	75.85	315.33	81.7767	-1.9471	9.19e-205	4.25e-203	TUBB1	beta-tubulin [Solanum lycopersicum]
Solyc11g011920.2	89.84	81.87	87.44	13.74	16.05	15.61	86.3833	15.1333	-2.51302	1.52e-204	7.02e-203	GAD	glutamate decarboxylase isoform2 [Solanum lycopersicum]
Solyc03g093360.3	97.87	89.67	92.82	6.99	6.54	7.72	93.4533	7.08333	-3.72175	2.5e-204	1.15e-202	PLAT1	PREDICTED: PLAT domain-containing protein 3-like [Solanum lycopersicum]
Solyc10g006290.3	57.46	59.35	57.21	146.45	147.89	145.67	58.0067	146.67	1.33828	3.49e-204	1.6e-202	RIDA	constitutive plastid-lipid associated protein [Solanum lycopersicum]
Solyc12g096500.2	67.36	62.91	66.05	6.71	5.56	5.71	65.44	5.99333	-3.44874	3.95e-204	1.81e-202	COL4	PREDICTED: zinc finger protein CONSTANS-LIKE 4-like [Solanum lycopersicum]
Solyc08g077980.4	61.4	68.99	62.63	163.02	162.15	160.49	64.34	161.887	1.3312	5.9e-203	2.7e-201	BI-1	PREDICTED: bax inhibitor isoform X1 [Solanum lycopersicum]
Solyc02g087870.3	18.16	18.96	18.77	0.91	1.08	1.14	18.63	1.04333	-4.15836	2.05e-202	9.34e-201	ABCB19	L04 [Solanum lycopersicum]
Solyc01g110390.2	157.72	165.83	166.7	352.99	335.68	348.96	163.417	345.877	1.0817	2.32e-202	1.06e-200	CIB22	PREDICTED: NADH dehydrogenase [ubiquinone] 1 beta subcomplex subunit 9 [Solanum lycopersicum]
Solyc01g112120.4	22.68	23.16	21.45	81.35	77.53	74.85	22.43	77.91	1.79638	9.99e-202	4.55e-200	FMO1	PREDICTED: probable flavin-containing monooxygenase 1 [Solanum lycopersicum]
Solyc10g076600.2	29.49	29.2	32.02	86.29	83.23	82.3	30.2367	83.94	1.47306	1.08e-200	4.88e-199	ACX4	PREDICTED: acyl-coenzyme A oxidase 4, peroxisomal [Solanum lycopersicum]
Solyc06g059720.3	14.03	18.2	16.19	73.98	69.83	77.83	16.14	73.88	2.19454	2.96e-200	1.34e-198	S-ACP-DES6	PREDICTED: stearoyl-[acyl-carrier-protein] 9-desaturase 6, chloroplastic-like [Solanum lycopersicum]
Solyc09g092430.3	42.63	44.64	42.05	2.31	1.8	2.64	43.1067	2.25	-4.25991	1.88e-198	8.48e-197	SBP2	PREDICTED: selenium-binding protein 2 [Solanum lycopersicum]
Solyc01g105560.3	33.94	36.8	34.7	81.19	82.07	81.48	35.1467	81.58	1.21483	9.08e-198	4.07e-196	RIBA1	GTP cyclohydrolase II / 3,4-dihydroxy-2-butanone-4-phosphate synthase [Solanum lycopersicum]
Solyc02g071010.1	104.6	101.84	98.66	7.34	8.06	6.22	101.7	7.20667	-3.81884	2.88e-197	1.29e-195	CAB1B	chlorophyll a/b-binding protein Cab-1B [Solanum lycopersicum]
Solyc01g099040.4	5.08	6.58	8.03	224.42	240.16	244.49	6.56333	236.357	5.17039	4.08e-197	1.82e-195	AAE	PREDICTED: GDSL esterase/lipase At5g03980 isoform X1 [Solanum lycopersicum]
Solyc10g006860.4	19.38	21.64	20.79	75.88	76.23	78.78	20.6033	76.9633	1.90129	4.92e-197	2.2e-195	fabG	PREDICTED: 3-oxoacyl-[acyl-carrier-protein] reductase FabG-like [Solanum pennellii]
Solyc11g006460.3	1858.02	1994.35	1924.07	660.27	624.26	626.63	1925.48	637.053	-1.59573	7.38e-197	3.29e-195	DNAJ1	DnaJ-like protein [Solanum lycopersicum]
Solyc09g075480.3	0.99	0.87	1.04	14.14	12.97	12.67	0.966667	13.26	3.77792	1.41e-196	6.25e-195	KIN14I	PREDICTED: kinesin-like protein KIN-14G [Solanum lycopersicum]
Solyc06g005970.2	35.59	34.78	35.73	81.45	77.64	86.41	35.3667	81.8333	1.2103	1.43e-196	6.33e-195	BACOVA_02659	PREDICTED: beta-glucosidase BoGH3B-like [Solanum pennellii]
Solyc03g116590.3	32.84	29.59	32.16	91.51	89.45	90.78	31.53	90.58	1.52247	2.74e-196	1.21e-194	ATS3B	CAPIP2 [Capsicum annuum]
Solyc03g007430.3	21.81	21.91	22.56	65.39	63.05	60.67	22.0933	63.0367	1.51258	2.89e-195	1.27e-193	MTM1	PREDICTED: mitochondrial carrier protein MTM1 [Solanum lycopersicum]
Solyc05g051850.3	182.79	180.07	172.96	51.44	50.33	54.63	178.607	52.1333	-1.77651	8.42e-193	3.7e-191	INPS1	inositol-3-phosphate synthase [Solanum lycopersicum]
Solyc03g119690.3	128.62	118.97	120.81	28.15	26.25	25.28	122.8	26.56	-2.20898	5.28e-191	2.31e-189	ASPG1	PREDICTED: protein ASPARTIC PROTEASE IN GUARD CELL 1 [Solanum lycopersicum]
Solyc11g013100.2	102	104.75	103.34	220.69	221.73	232.79	103.363	225.07	1.12265	8.28e-191	3.62e-189	--	PREDICTED: selenoprotein K [Solanum pennellii]
Solyc07g063110.4	10.73	13.92	13.03	60.39	56.67	55.24	12.56	57.4333	2.19305	3.29e-189	1.43e-187	GLCAT14A	PREDICTED: beta-glucuronosyltransferase GlcAT14B [Solanum lycopersicum]
Solyc02g080070.3	7.36	6.23	6.38	28.64	30.14	31.05	6.65667	29.9433	2.16936	6.71e-189	2.91e-187	CRK29	PREDICTED: cysteine-rich receptor-like protein kinase 10 isoform X2 [Capsicum annuum]
Solyc06g084290.3	8.93	8.05	9.29	41.98	39.17	38.45	8.75667	39.8667	2.18673	4.48e-188	1.94e-186	TBL10	PREDICTED: protein trichome birefringence-like 10 [Solanum lycopersicum]
Solyc02g069800.1	47.22	49.66	48.56	126.63	122.94	127.93	48.48	125.833	1.37605	5.16e-188	2.23e-186	CXE15	Abhydrolase superfamily protein [Solanum lycopersicum]
Solyc03g005780.3	56.15	58.66	52.29	2.29	2.44	2.82	55.7	2.51667	-4.46809	8.91e-188	3.84e-186	CAB3C	chlorophyll a-b binding protein 3C, chloroplastic [Solanum lycopersicum]
Solyc06g074820.3	98.52	108.45	111.2	14.34	12.37	13.66	106.057	13.4567	-2.97844	2.88e-187	1.24e-185	TIP1-1	aquaporin-like [Solanum lycopersicum]
Solyc06g084770.2	115.14	118.91	114.5	25.04	25.15	24.41	116.183	24.8667	-2.22412	2.99e-187	1.28e-185	--	PREDICTED: cytochrome P450 CYP72A219-like [Solanum tuberosum]
Solyc03g005470.3	57.87	63.29	59.98	159.23	155.38	163.01	60.38	159.207	1.39876	3.08e-187	1.32e-185	--	PREDICTED: uncharacterized protein LOC101261585 [Solanum lycopersicum]
Solyc06g062600.3	17.78	19.72	18.69	50.75	50.9	51.47	18.73	51.04	1.44628	5.04e-187	2.16e-185	HTH	PREDICTED: protein HOTHEAD [Solanum lycopersicum]
Solyc01g007220.4	489.38	528.76	494.44	143.04	127.22	134.75	504.193	135.003	-1.90098	5.73e-187	2.45e-185	NHL12	PREDICTED: NDR1/HIN1-like protein 12 [Solanum lycopersicum]
Solyc08g080630.4	3.87	3.74	3.95	39.06	42.23	34.75	3.85333	38.68	3.32741	1.46e-186	6.23e-185	TIMPA	ethylene-responsive proteinase inhibitor 1 precursor [Solanum lycopersicum]
Solyc04g071650.4	22.51	20.06	22.09	1.74	2.02	2.15	21.5533	1.97	-3.45164	4.63e-186	1.97e-184	CESA2	PREDICTED: cellulose synthase A catalytic subunit 2 [UDP-forming]-like [Solanum lycopersicum]
Solyc02g081550.3	3.45	3.58	4.19	25.01	25.54	24.51	3.74	25.02	2.74197	1.2e-185	5.07e-184	FTSH6	FtsH protease [Solanum lycopersicum]
Solyc11g066890.1	19.32	20.13	18.9	73.72	68.28	68.04	19.45	70.0133	1.84786	1.05e-184	4.44e-183	ADT6	PREDICTED: arogenate dehydratase/prephenate dehydratase 6, chloroplastic-like [Solanum lycopersicum]
Solyc01g098760.4	73.25	72.64	72.34	11.73	13.9	12.53	72.7433	12.72	-2.51572	1.63e-184	6.88e-183	HIPP32	PREDICTED: neurogenic protein mastermind [Solanum lycopersicum]
Solyc09g065180.3	119.82	125.17	119.15	24.49	19.45	21.17	121.38	21.7033	-2.48354	1.97e-184	8.3e-183	CSP41A	mRNA binding protein precursor [Solanum lycopersicum]
Solyc07g061940.4	247.08	250.17	239.96	81.52	79.72	83.17	245.737	81.47	-1.59277	4.32e-184	1.82e-182	ALS	PREDICTED: acetolactate synthase 2, chloroplastic-like [Solanum lycopersicum]
Solyc12g044820.3	18.24	16.32	16.83	1.34	1.6	1.38	17.13	1.44	-3.57238	7.89e-184	3.32e-182	ABCC8	PREDICTED: ABC transporter C family member 8 isoform X1 [Solanum lycopersicum]
Solyc07g063350.3	29.97	25.56	26.74	0.23	0.27	0.3	27.4233	0.266667	-6.68422	1.19e-183	4.98e-182	CIP7	PREDICTED: uncharacterized protein LOC101248895 [Solanum lycopersicum]
Solyc08g007860.4	31.17	27.12	27	76.76	76.61	75.72	28.43	76.3633	1.42547	2.43e-183	1.02e-181	LPLAT1	PREDICTED: lysophospholipid acyltransferase 1 [Solanum lycopersicum]
Solyc09g065900.3	27.96	28.46	26.81	63.71	64.75	64.7	27.7433	64.3867	1.21462	1.45e-182	6.07e-181	GOR	glutathione reductase, chloroplastic [Solanum lycopersicum]
Solyc12g095880.2	23.01	19.9	23.62	62.69	60.01	62.54	22.1767	61.7467	1.47732	6.24e-182	2.6e-180	PFK3	PREDICTED: ATP-dependent 6-phosphofructokinase 6-like isoform X1 [Solanum lycopersicum]
Solyc03g044150.4	34.31	32.05	34.22	3.86	4.49	4.24	33.5267	4.19667	-2.99799	7.05e-182	2.94e-180	SBT1.7	PREDICTED: subtilisin-like protease SBT1.7 [Solanum lycopersicum]
Solyc06g005820.3	2.95	1.72	2.94	75.25	78.85	76.95	2.53667	77.0167	4.92416	2.93e-181	1.21e-179	COPT1	PREDICTED: copper transporter 6-like [Solanum lycopersicum]
Solyc03g116530.3	9.14	7.82	8.59	55.57	60.08	58.45	8.51667	58.0333	2.76852	2.3e-180	9.53e-179	--	PREDICTED: metallothiol transferase FosB [Solanum pennellii]
Solyc02g091900.4	51.92	53.17	59.07	127.15	137.03	131.96	54.72	132.047	1.27091	1.28e-179	5.3e-178	NIFS1	PREDICTED: LOW QUALITY PROTEIN: cysteine desulfurase, mitochondrial [Arachis duranensis]
Solyc06g035960.3	2.34	1.95	2.26	21.11	22.77	22.49	2.18333	22.1233	3.34096	2.84e-179	1.17e-177	AAE3	PREDICTED: oxalate--CoA ligase isoform X1 [Solanum lycopersicum]
Solyc01g088660.3	349.59	349.09	348.05	113.19	112.4	113	348.91	112.863	-1.62828	1.18e-178	4.86e-177	--	PREDICTED: uncharacterized protein LOC101248137 [Solanum lycopersicum]
Solyc03g120710.2	215.34	213.95	211.11	62.19	58.13	56.04	213.467	58.7867	-1.86045	1.32e-178	5.44e-177	--	LEA_2 domain-containing protein [Cephalotus follicularis]
Solyc11g020955.1	35.67	35.31	37.92	4.86	4.14	5.65	36.3	4.88333	-2.89403	1.77e-178	7.25e-177	-	-
Solyc11g007680.2	39.03	41.25	43.89	131.84	132.17	125.79	41.39	129.933	1.65042	1.2e-177	4.92e-176	--	E24 ASN [Spinacia oleracea]
Solyc03g020060.3	79.24	90.03	84.46	3.69	6.43	5.41	84.5767	5.17667	-4.03016	3.69e-177	1.51e-175	CEVI57	proteinase inhibitor type-2 precursor [Solanum lycopersicum]
Solyc05g008920.3	33.24	30.91	28.5	73.13	72.61	75.94	30.8833	73.8933	1.25862	7.38e-177	3e-175	--	PREDICTED: uncharacterized protein LOC101245647 isoform X2 [Solanum lycopersicum]
Solyc03g097870.4	55.04	50.87	59.91	4.75	4	3.74	55.2733	4.16333	-3.73077	4.2e-176	1.7e-174	SWEET11	PREDICTED: bidirectional sugar transporter N3 [Solanum lycopersicum]
Solyc03g116110.3	54.6	57.62	55.02	112.55	112.52	117.66	55.7467	114.243	1.03515	9.09e-176	3.68e-174	--	PREDICTED: uncharacterized protein LOC101264913 [Solanum lycopersicum]
Solyc06g035720.3	48.68	43.25	45.09	2.69	2.72	2.73	45.6733	2.71333	-4.07321	1.25e-175	5.03e-174	BAG1	PREDICTED: BAG family molecular chaperone regulator 3 [Solanum lycopersicum]
Solyc01g111970.4	18.52	19.05	20.42	58.69	55.25	56.15	19.33	56.6967	1.55242	2.88e-175	1.16e-173	Bp10	PREDICTED: L-ascorbate oxidase homolog [Solanum lycopersicum]
Solyc04g082510.3	7.33	6.58	7.78	30.98	32.14	34.05	7.23	32.39	2.16348	3.61e-175	1.45e-173	PBL21	PREDICTED: serine/threonine-protein kinase CDL1-like [Solanum lycopersicum]
Solyc10g086660.2	23.04	22.26	24.37	53.85	55.25	54.89	23.2233	54.6633	1.235	2.16e-174	8.68e-173	ROPGEF7	PREDICTED: rop guanine nucleotide exchange factor 7 isoform X2 [Solanum lycopersicum]
Solyc10g081730.2	59.99	60.03	59.18	9.35	8.51	8.08	59.7333	8.64667	-2.78832	4.19e-174	1.68e-172	WDL4	PREDICTED: protein WVD2-like 4 [Solanum lycopersicum]
Solyc10g083760.3	129.45	124.83	121.5	36.49	37.31	36.19	125.26	36.6633	-1.77252	5.9e-174	2.36e-172	OMR1	chloroplast threonine deaminase 1 precursor [Solanum lycopersicum]
Solyc04g074840.3	6.2	9.35	10.43	424.9	413.78	419.51	8.66	419.397	5.5978	8.2e-174	3.27e-172	DTX27	PREDICTED: protein DETOXIFICATION 27-like [Solanum lycopersicum]
Solyc01g104910.3	166.9	168.86	167.01	54.95	57.04	59.4	167.59	57.13	-1.55262	1.14e-173	4.56e-172	--	PREDICTED: uncharacterized protein LOC101246968 [Solanum lycopersicum]
Solyc12g006320.3	244.77	238.67	246.89	84.94	90.7	89.04	243.443	88.2267	-1.4643	1.47e-173	5.83e-172	Os07g0143700	PREDICTED: DEAD-box ATP-dependent RNA helicase 53 [Solanum lycopersicum]
Solyc03g080060.1	80.81	79.4	76.82	15.8	16.66	14.22	79.01	15.56	-2.34419	1.7e-173	6.75e-172	LECRKS7	PREDICTED: L-type lectin-domain containing receptor kinase VIII.2 [Solanum lycopersicum]
Solyc09g082060.3	167.64	162.63	162.08	44.67	45.62	43.35	164.117	44.5467	-1.88133	2.15e-173	8.52e-172	CYS1	cysteine synthase [Solanum lycopersicum]
Solyc03g007370.3	8.82	9.48	8.03	34.44	35.79	35.64	8.77667	35.29	2.00751	4.01e-173	1.59e-171	SIGE	PREDICTED: RNA polymerase sigma factor sigE, chloroplastic/mitochondrial isoform X1 [Solanum lycopersicum]
Solyc04g054190.3	19.29	18.06	18.32	42.33	46.18	47.6	18.5567	45.37	1.2898	7.33e-172	2.9e-170	ABC1K8	PREDICTED: uncharacterized aarF domain-containing protein kinase At1g79600, chloroplastic [Nicotiana sylvestris]
Solyc12g009300.3	85.05	87.84	85.28	18.32	22.54	20.49	86.0567	20.45	-2.07319	1.9e-171	7.51e-170	SS	sucrose synthase [Solanum lycopersicum]
Solyc03g117630.1	4.67	2.81	4.77	179.9	198.04	197.31	4.08333	191.75	5.55334	2.15e-171	8.45e-170	HSP70	PREDICTED: heat shock 70 kDa protein 5 [Solanum lycopersicum]
Solyc02g063490.3	43.43	39.73	47.47	121.96	119.2	109.22	43.5433	116.793	1.42343	4.82e-171	1.89e-169	MDHG	PREDICTED: malate dehydrogenase, glyoxysomal [Solanum lycopersicum]
Solyc02g089610.2	20.86	20.54	16.93	79.04	73.09	75.89	19.4433	76.0067	1.96685	1.52e-169	5.98e-168	SAMDC	S-adenosylmethionine decarboxylase 2 [Solanum lycopersicum]
Solyc02g067580.3	72.31	74.33	65.61	182.47	185.92	174.16	70.75	180.85	1.35399	1.14e-167	4.45e-166	--	NADH-ubiquinone reductase complex 1 MLRQ subunit-like protein [Solanum lycopersicum]
Solyc06g065570.3	30.66	34.58	33.02	102.5	95.55	100.6	32.7533	99.55	1.60378	1.82e-167	7.11e-166	NAA50	acyl-CoA N-acyltransferases (NAT) superfamily protein [Solanum lycopersicum]
Solyc06g073260.3	45.27	45.84	44.57	3.34	3.03	2.78	45.2267	3.05	-3.89029	2.53e-167	9.87e-166	CSP41B	PREDICTED: chloroplast stem-loop binding protein of 41 kDa b, chloroplastic [Solanum lycopersicum]
Solyc01g091190.3	27.98	27.71	28.11	64.17	61.81	62.34	27.9333	62.7733	1.16816	2.66e-167	1.04e-165	EPSPS-1	3-phosphoshikimate 1-carboxyvinyltransferase, chloroplastic [Solanum lycopersicum]
Solyc06g030470.4	3.32	2.01	2.71	26.81	27.22	27.5	2.68	27.1767	3.34206	5.99e-167	2.33e-165	UFC	PREDICTED: protein UPSTREAM OF FLC [Solanum lycopersicum]
Solyc08g061100.3	149.63	142.34	138.99	48.99	50.22	52.1	143.653	50.4367	-1.51005	7.09e-167	2.75e-165	CESA1	PREDICTED: cellulose synthase A catalytic subunit 1 [UDP-forming] [Solanum lycopersicum]
Solyc03g059180.4	32.02	32.08	30.22	70.84	69.92	73.77	31.44	71.51	1.18554	2.75e-166	1.07e-164	--	PREDICTED: calcium sensing receptor, chloroplastic isoform X1 [Citrus sinensis]
Solyc06g068440.4	9.45	8.13	10.55	50.57	50.72	45.56	9.37667	48.95	2.38416	4.03e-166	1.56e-164	CCR1	cinnamoyl-CoA reductase [Solanum lycopersicum]
Solyc04g014480.3	71.38	76.34	74.54	166.17	169.93	178.9	74.0867	171.667	1.21232	6.18e-166	2.39e-164	HSP15.7	PREDICTED: 15.7 kDa heat shock protein, peroxisomal [Solanum lycopersicum]
Solyc05g013380.3	78.68	78.77	78.9	18.83	17.23	17.22	78.7833	17.76	-2.14926	6.93e-166	2.67e-164	GGAT2	PREDICTED: glutamate--glyoxylate aminotransferase 2 [Solanum lycopersicum]
Solyc03g118060.3	1.56	2.81	3.45	91.74	80.44	82.14	2.60667	84.7733	5.02333	7.07e-166	2.72e-164	--	PREDICTED: uncharacterized protein LOC101246122 [Solanum lycopersicum]
Solyc02g055440.4	87.09	78.77	82.49	6.46	5.3	5.08	82.7833	5.61333	-3.88241	1.27e-165	4.88e-164	At3g19800	PREDICTED: uncharacterized protein LOC101246579 [Solanum lycopersicum]
Solyc01g008700.4	44.69	42.39	40.72	96.74	100.09	99.71	42.6	98.8467	1.21434	2.85e-165	1.09e-163	MOC1	PREDICTED: uncharacterized protein LOC101261259 [Solanum lycopersicum]
Solyc11g066390.2	80.12	75.89	74.72	11.13	9.85	10.34	76.91	10.44	-2.88105	3.32e-165	1.27e-163	SODCP.2	superoxide dismutase [Cu-Zn], chloroplastic [Solanum lycopersicum]
Solyc02g070890.3	0.9	1.01	1.26	10.85	11.69	10.97	1.05667	11.17	3.40204	8.67e-165	3.31e-163	FLS2	PREDICTED: LRR receptor-like serine/threonine-protein kinase FLS2 [Solanum lycopersicum]
Solyc11g011170.2	25.92	25.49	27.92	67.47	66.1	65.95	26.4433	66.5067	1.33059	1.35e-164	5.13e-163	SPA15	uncharacterized LOC107802045 [Nicotiana tabacum]
Solyc09g063130.3	289.35	289.47	287.57	94.12	96	88.82	288.797	92.98	-1.63506	2.33e-164	8.86e-163	PSAEA	PREDICTED: photosystem I reaction center subunit IV B, chloroplastic [Solanum lycopersicum]
Solyc02g067690.3	93.65	103.22	97.9	21.13	21.62	21.95	98.2567	21.5667	-2.18775	6.88e-164	2.61e-162	UGT90A1	PREDICTED: UDP-glycosyltransferase 90A1 [Solanum lycopersicum]
Solyc04g071340.5	81.88	79.72	79.87	15.72	13.82	12.83	80.49	14.1233	-2.51073	7.05e-164	2.67e-162	FBPban1	PREDICTED: fructose-1,6-bisphosphatase, cytosolic [Solanum lycopersicum]
Solyc07g056430.3	4.14	4.71	5.24	41.92	46.62	42.61	4.69667	43.7167	3.21847	7.81e-164	2.95e-162	PARC	PREDICTED: probable glutathione S-transferase parC [Solanum lycopersicum]
Solyc07g055210.3	48.53	48.06	47.87	99.96	95.69	95.4	48.1533	97.0167	1.0106	8.32e-164	3.14e-162	ASP1	aspartate aminotransferase, mitochondrial [Solanum lycopersicum]
Solyc03g120090.1	27.1	28.31	28.17	92.88	92.44	86.74	27.86	90.6867	1.7027	2.16e-163	8.15e-162	PDX12	PREDICTED: pyridoxal 5'-phosphate synthase-like subunit PDX1.2 [Solanum lycopersicum]
Solyc05g024260.3	346.02	352.63	353.53	109.73	95.4	101.2	350.727	102.11	-1.78022	2.17e-163	8.16e-162	N3	PREDICTED: bidirectional sugar transporter N3 [Solanum lycopersicum]
Solyc11g069590.2	37.9	41.72	38.78	5.29	4.81	5.5	39.4667	5.2	-2.92405	1.16e-162	4.35e-161	NCRK	PREDICTED: receptor-like serine/threonine-protein kinase NCRK [Solanum lycopersicum]
Solyc11g072320.3	21.7	20.5	20.2	56.35	59	52.67	20.8	56.0067	1.42902	1.74e-162	6.52e-161	Sas10	PREDICTED: something about silencing protein 10 [Solanum lycopersicum]
Solyc06g008130.4	12.64	13.75	12.46	46.24	44.85	43.55	12.95	44.88	1.79312	1.63e-161	6.11e-160	SUVR2	PREDICTED: probable inactive histone-lysine N-methyltransferase SUVR2 [Solanum lycopersicum]
Solyc05g025810.3	81.52	84.31	83.45	15.02	13.61	13.16	83.0933	13.93	-2.57654	2.92e-161	1.09e-159	APMAP	PREDICTED: protein STRICTOSIDINE SYNTHASE-LIKE 4 isoform X2 [Solanum lycopersicum]
MSTRG.16179	9.49	7.67	7.08	54.83	55.53	60.17	8.08	56.8433	2.81456	3.12e-161	1.16e-159	--	hypothetical protein EJD97_024530 [Solanum chilense]
Solyc01g103430.4	82.03	80.17	81.08	22.17	21.94	22.77	81.0933	22.2933	-1.86297	7.43e-161	2.76e-159	ASK10	PREDICTED: shaggy-related protein kinase kappa [Solanum lycopersicum]
Solyc11g069330.1	115.81	120.65	123.32	23.51	27.14	27.86	119.927	26.17	-2.19617	9.9e-161	3.67e-159	--	Methyltransferase type 11 [Cynara cardunculus var. scolymus] [Cynara cardunculus]
Solyc08g005970.3	81.87	83.98	81.22	21.74	22.36	22.36	82.3567	22.1533	-1.89436	1.08e-160	4.01e-159	PMRT15	PREDICTED: protein arginine N-methyltransferase 1.5 [Solanum lycopersicum]
Solyc10g086730.2	72.39	66.1	70.45	14.26	14.92	14.2	69.6467	14.46	-2.26799	3.43e-160	1.27e-158	Os03g0267300	fructose-1,6-bisphosphatase, chloroplastic [Solanum lycopersicum]
Solyc01g005760.3	16.93	16.84	17.89	41.24	40.64	41.62	17.22	41.1667	1.25739	6.22e-160	2.29e-158	HCR9-0	PREDICTED: receptor-like protein 12 [Solanum lycopersicum]
Solyc03g033640.3	15.38	14.92	14.48	40.37	40.21	39.8	14.9267	40.1267	1.42667	9.8e-160	3.61e-158	TMCO4	PREDICTED: transmembrane and coiled-coil domain-containing protein 4 isoform X1 [Solanum lycopersicum]
Solyc02g067840.3	18.39	19.32	16.91	55.58	56.33	57.51	18.2067	56.4733	1.6331	3.25e-159	1.19e-157	AIM32	PREDICTED: altered inheritance of mitochondria protein 32-like [Solanum lycopersicum]
Solyc09g075890.3	71.2	68.78	70.61	8.11	7.92	7.82	70.1967	7.95	-3.14238	3.81e-159	1.4e-157	--	HAD-superfamily hydrolase, subfamily IA, variant 3 [Corchorus olitorius]
Solyc09g013150.4	8.27	8.25	7.46	34.85	32.86	31.89	7.99333	33.2	2.05431	5.53e-159	2.03e-157	ANTR3	PREDICTED: probable anion transporter 3, chloroplastic [Solanum lycopersicum]
Solyc01g103540.3	1051.43	1036.97	1003.95	418.12	392.98	413.51	1030.78	408.203	-1.33638	2.02e-158	7.39e-157	Ythdf1	PREDICTED: YTH domain-containing family protein 1 isoform X3 [Solanum lycopersicum]
Solyc04g081420.4	9.95	10.35	8.51	32.18	33.34	33.95	9.60333	33.1567	1.78769	2.73e-158	9.97e-157	--	PREDICTED: uncharacterized protein LOC101261617 isoform X2 [Solanum lycopersicum]
Solyc09g089730.3	9.69	10.61	8.62	45.3	43.47	41.84	9.64	43.5367	2.17513	9.14e-158	3.33e-156	ACO3	PREDICTED: 1-aminocyclopropane-1-carboxylate oxidase homolog [Solanum lycopersicum]
Solyc04g009740.4	47.01	45.89	46.05	8.33	7.59	9.19	46.3167	8.37	-2.46823	1.94e-157	7.04e-156	EXO70A1	PREDICTED: exocyst complex component EXO70A1 isoform X2 [Solanum lycopersicum]
Solyc08g077300.3	19.91	21.45	19.54	60.83	63.47	64.37	20.3	62.89	1.63135	2.18e-157	7.91e-156	UMK3	PREDICTED: UMP-CMP kinase 3 [Solanum lycopersicum]
Solyc03g095860.3	4.23	3.96	4.14	29.03	28.48	27.15	4.11	28.22	2.77951	2.29e-157	8.3e-156	--	PREDICTED: ankyrin-3-like [Solanum lycopersicum]
Solyc06g008870.2	13.92	13.33	15.16	48.45	51.11	47.18	14.1367	48.9133	1.79079	2.51e-157	9.09e-156	GID1B	PREDICTED: gibberellin receptor GID1B-like [Solanum lycopersicum]
Solyc03g112760.3	22.85	21.85	23.27	0.26	0.24	0.17	22.6567	0.223333	-6.66459	2.58e-157	9.32e-156	--	PREDICTED: uncharacterized protein LOC101255285 isoform X1 [Solanum lycopersicum]
Solyc07g065860.3	10	8.91	9.6	26.06	27.21	26.48	9.50333	26.5833	1.48402	3.37e-157	1.22e-155	RGI3	PREDICTED: probable LRR receptor-like serine/threonine-protein kinase At4g26540 [Solanum lycopersicum]
Solyc08g076060.3	54.91	52.43	54.44	12.75	11.92	12.16	53.9267	12.2767	-2.13508	1.73e-156	6.2e-155	CES101	PREDICTED: G-type lectin S-receptor-like serine/threonine-protein kinase At1g67520 [Solanum lycopersicum]
Solyc12g098680.3	295.69	307.83	304.82	99.03	91.91	91.49	302.78	94.1433	-1.68534	2.25e-156	8.06e-155	--	-
Solyc06g083300.4	179.1	182.25	173.25	56.99	52.02	55.45	178.2	54.82	-1.70072	6.88e-156	2.46e-154	--	PREDICTED: putative G3BP-like protein isoform X2 [Solanum lycopersicum]
Solyc11g010450.2	17.71	16.64	15.1	48.88	46.14	48.41	16.4833	47.81	1.5363	1.05e-155	3.76e-154	PFK5	PREDICTED: ATP-dependent 6-phosphofructokinase 5, chloroplastic [Solanum lycopersicum]
Solyc03g117980.3	22.45	21.36	20.14	2.09	2.71	2.3	21.3167	2.36667	-3.17105	2.47e-155	8.81e-154	RBOHC	whitefly-induced gp91-phox [Solanum lycopersicum]
Solyc09g098290.3	23.1	20.68	20.59	2.32	1.7	2.24	21.4567	2.08667	-3.36215	4.33e-155	1.54e-153	At3g28040	PREDICTED: probably inactive leucine-rich repeat receptor-like protein kinase At3g28040 [Solanum lycopersicum]
Solyc01g098700.4	13.71	13.56	13.28	37.87	39.7	38.05	13.5167	38.54	1.51162	1e-154	3.56e-153	At3g05190	PREDICTED: branched-chain-amino-acid aminotransferase-like protein 1 [Solanum lycopersicum]
Solyc01g079260.4	9.83	10.13	10.61	49.28	44.44	46.27	10.19	46.6633	2.19514	1.99e-154	7.06e-153	WRKY28	PREDICTED: probable WRKY transcription factor 23 [Solanum lycopersicum]
Solyc11g056680.1	179.96	173.29	180.57	42.63	39.48	47.48	177.94	43.1967	-2.0424	4.79e-154	1.69e-152	DRT100	PREDICTED: DNA-damage-repair/toleration protein DRT100 [Solanum lycopersicum]
Solyc07g051880.1	3.19	3.9	2.69	45.74	40.69	40.12	3.26	42.1833	3.69373	9.67e-154	3.41e-152	MAPKKK17	PREDICTED: mitogen-activated protein kinase kinase kinase A-like [Solanum lycopersicum]
Solyc07g056480.3	6.89	6.96	5.78	42.08	49.29	46.98	6.54333	46.1167	2.81719	1.14e-153	4.04e-152	PARC	glutathione S-transferase/peroxidase [Solanum lycopersicum]
Solyc03g078400.3	824.46	797.05	790.26	329.11	319	310.21	803.923	319.44	-1.33151	1.65e-153	5.81e-152	ACT7	actin-7 [Solanum lycopersicum]
Solyc03g043750.3	23.1	25.04	22.82	60.34	56.87	57.16	23.6533	58.1233	1.29707	2.27e-153	7.97e-152	NDC1	PREDICTED: alternative NAD(P)H-ubiquinone oxidoreductase C1, chloroplastic/mitochondrial [Solanum lycopersicum]
Solyc05g054370.2	55.41	52.66	54.13	13.28	11.96	13.38	54.0667	12.8733	-2.07035	5.4e-153	1.89e-151	IBR3	PREDICTED: probable acyl-CoA dehydrogenase IBR3 [Solanum lycopersicum]
Solyc03g120910.4	20.33	20.16	21.67	1.93	2.23	2.04	20.72	2.06667	-3.32565	1.13e-152	3.95e-151	ATHB-15	PREDICTED: homeobox-leucine zipper protein ATHB-15 [Solanum lycopersicum]
Solyc08g014340.3	208.02	197.58	196.15	64.77	61.23	63.34	200.583	63.1133	-1.66819	3.18e-152	1.11e-150	CYSK	PREDICTED: cysteine synthase, chloroplastic/chromoplastic isoform X1 [Solanum lycopersicum]
Solyc03g083530.3	633.81	650.35	661.88	220.84	221.5	203.18	648.68	215.173	-1.59201	4.47e-151	1.56e-149	RPS13	40S ribosomal protein S13-like [Solanum tuberosum]
Solyc07g041900.3	1004.97	1014.45	995.76	412.68	397.78	392.62	1005.06	401.027	-1.32551	5.45e-151	1.89e-149	CYP-3	cysteine proteinase 3 precursor [Solanum lycopersicum]
Solyc12g094640.3	66.06	69.47	68.68	0.52	0.55	0.38	68.07	0.483333	-7.13786	5.57e-151	1.93e-149	-	-
Solyc05g053300.3	41.52	41.11	38.74	93.42	89.15	84.26	40.4567	88.9433	1.13651	2.53e-150	8.78e-149	LPD1	dihydrolipoamide dehydrogenase precursor [Solanum lycopersicum]
Solyc02g078670.3	37.11	33.82	33.77	6.38	6.38	7.25	34.9	6.67	-2.38747	3.39e-150	1.17e-148	CIP7	PREDICTED: uncharacterized protein LOC101263075 [Solanum lycopersicum]
Solyc11g072640.3	26.5	27.16	27.16	69.32	69.66	67.82	26.94	68.9333	1.35545	2.84e-149	9.79e-148	At3g45770	PREDICTED: probable trans-2-enoyl-CoA reductase, mitochondrial [Solanum lycopersicum]
Solyc05g056390.2	50.75	51.33	57.4	163.47	152.45	160.89	53.16	158.937	1.58004	9.91e-149	3.41e-147	CPN10	chaperonin [Solanum lycopersicum]
Solyc01g106330.3	33.11	34.38	34.69	3.09	4.48	3.45	34.06	3.67333	-3.21292	1.29e-148	4.42e-147	FAAH	PREDICTED: fatty acid amide hydrolase-like [Solanum lycopersicum]
Solyc09g005120.3	10.37	8.81	10.16	31.82	32.84	32.87	9.78	32.51	1.73298	1.34e-148	4.6e-147	ERDJ3A	PREDICTED: dnaJ protein ERDJ3A [Solanum lycopersicum]
Solyc07g063640.1	15.05	13.22	15.31	144.6	126.53	133.61	14.5267	134.913	3.21526	5.57e-148	1.91e-146	--	PREDICTED: uncharacterized protein LOC107025519 [Solanum pennellii]
Solyc01g098740.4	2.48	2.53	2.47	22.09	21.49	21.39	2.49333	21.6567	3.11866	6.04e-148	2.07e-146	ALE2	PREDICTED: serine/threonine-protein kinase CDL1 [Solanum lycopersicum]
Solyc04g081300.4	39.64	38.96	37.58	5.2	6.01	5.34	38.7267	5.51667	-2.81146	9.67e-148	3.3e-146	At1g19940	PREDICTED: endoglucanase 2 [Solanum lycopersicum]
Solyc02g079750.4	21.18	23.08	24.94	84.73	78.2	80.7	23.0667	81.21	1.81585	1.69e-147	5.73e-146	At4g27270	PREDICTED: probable NAD(P)H dehydrogenase (quinone) FQR1-like 1 [Solanum pennellii]
Solyc01g111380.3	92.59	97.94	94.44	12.42	10.88	13.31	94.99	12.2033	-2.9605	3.35e-147	1.14e-145	ADF5	PREDICTED: actin-depolymerizing factor 5 [Solanum lycopersicum]
Solyc01g103250.4	50.56	46.9	46.7	9.22	9.26	9.26	48.0533	9.24667	-2.37763	3.42e-147	1.16e-145	NERD	PREDICTED: zinc finger CCCH domain-containing protein 44-like [Capsicum annuum]
Solyc07g049440.3	12.4	16.38	13.94	50.42	54.51	53.71	14.24	52.88	1.89277	3.57e-147	1.21e-145	At2g04570	PREDICTED: GDSL esterase/lipase At2g04570 [Solanum lycopersicum]
Solyc10g050440.2	125.55	131.37	128.94	23.06	19.39	20.34	128.62	20.93	-2.61947	3.7e-147	1.25e-145	--	-
Solyc01g097500.4	21.86	22.39	24.45	52.9	53.65	52.51	22.9	53.02	1.21119	2.53e-146	8.52e-145	NEK2	LSTK-1-like kinase [Solanum lycopersicum]
Solyc02g078820.3	18.64	18.99	18.87	46.97	47.9	47.96	18.8333	47.61	1.33798	4.54e-146	1.52e-144	--	PREDICTED: uncharacterized protein LOC101260688 [Solanum lycopersicum]
Solyc02g085700.1	40.87	40.79	38.34	92.46	97.75	98.2	40	96.1367	1.26509	4.89e-146	1.64e-144	GGPS1	geranylgeranyl pyrophosphate synthetase-like protein [Solanum lycopersicum]
Solyc08g076790.3	14.35	15.77	13.55	58.14	52.32	62.23	14.5567	57.5633	1.98347	7.05e-146	2.36e-144	SNL6	PREDICTED: cinnamoyl-CoA reductase-like SNL6 isoform X2 [Solanum lycopersicum]
Solyc04g082630.3	185.79	183.36	180.04	63.24	60.03	60.22	183.063	61.1633	-1.5816	8.07e-146	2.7e-144	GAPB	PREDICTED: glyceraldehyde-3-phosphate dehydrogenase B, chloroplastic [Solanum lycopersicum]
Solyc06g068520.3	93.13	90.06	96.59	9.98	9.49	12	93.26	10.49	-3.15224	1.47e-145	4.92e-144	--	hydroxyproline-rich systemin precursor [Solanum lycopersicum]
Solyc10g076710.3	27.17	26.73	24.64	0.72	0.94	1.29	26.18	0.983333	-4.73464	9e-145	3e-143	PLC2	PI-phospholipase C PLC1 [Solanum lycopersicum]
Solyc01g007070.3	169.32	166.67	169.08	62.33	61.69	65.26	168.357	63.0933	-1.41596	1.19e-144	3.96e-143	BLH1	PREDICTED: BEL1-like homeodomain protein 1 isoform X1 [Solanum lycopersicum]
Solyc08g068700.1	75.58	72.35	74.44	4.8	3.72	4.41	74.1233	4.31	-4.10417	1.24e-144	4.12e-143	THT4	N-hydroxycinnamoyl-CoA:tyramine N-hydroxycinnamoyl transferase THT7-1 [Solanum lycopersicum]
Solyc06g009130.3	36.52	33.23	32.93	4.71	4.9	4.14	34.2267	4.58333	-2.90065	1.7e-144	5.66e-143	MHX	magnesium/proton exchanger-like [Solanum lycopersicum]
Solyc12g056780.2	28.83	34.66	31.1	98.03	93.55	95.5	31.53	95.6933	1.60169	4.58e-144	1.52e-142	OsI_027940	ripening regulated protein DDTFR8 [Nicotiana tabacum]
Solyc09g007910.4	38.1	37.42	33.4	91.15	78.9	87.85	36.3067	85.9667	1.24354	5.51e-144	1.82e-142	PAL5	phenylalanine ammonia-lyase [Solanum lycopersicum]
Solyc03g083280.4	21.78	20.72	22.87	52.99	57.19	55.29	21.79	55.1567	1.33987	1.82e-143	6.01e-142	EMB1796	PREDICTED: pentatricopeptide repeat-containing protein At3g49240 [Solanum tuberosum]
Solyc01g010640.3	30.84	31.13	31.21	85.94	83.13	86.4	31.06	85.1567	1.45506	3.48e-143	1.14e-141	--	NAD(P)-linked oxidoreductase-like protein [Medicago truncatula]
Solyc06g073320.3	546.7	568.64	551	225.1	224.6	218.43	555.447	222.71	-1.31848	4.76e-143	1.56e-141	VTC2	GDP-L-galactose phosphorylase [Solanum lycopersicum]
Solyc03g098740.1	1.16	2.48	1.47	71.88	78.06	75.98	1.70333	75.3067	5.46634	8.15e-143	2.67e-141	KTI2	PREDICTED: kunitz-type trypsin inhibitor alpha chain-like [Solanum lycopersicum]
Solyc05g024410.4	69.48	79.07	78.6	154.03	172.36	161.97	75.7167	162.787	1.1043	9.38e-143	3.07e-141	NSP2	PREDICTED: nitrile-specifier protein 5 [Solanum lycopersicum]
Solyc04g078600.3	59.42	64.93	58.17	131.18	133.54	131.4	60.84	132.04	1.11788	1.86e-142	6.06e-141	--	PREDICTED: uncharacterized protein LOC101247613 [Solanum lycopersicum]
Solyc09g005320.3	54.35	50.28	54.91	7.9	9.23	7.07	53.18	8.06667	-2.72084	7.36e-142	2.39e-140	Neurl1b	PREDICTED: uncharacterized protein LOC101252808 isoform X1 [Solanum lycopersicum]
Solyc04g078810.4	9.48	9.89	9.04	33.82	29.53	35.71	9.47	33.02	1.8019	7.96e-142	2.59e-140	--	Remorin family protein isoform 2 [Theobroma cacao]
Solyc03g007960.3	16.61	17.25	17.71	53.93	53.86	52.77	17.19	53.52	1.63851	4e-141	1.3e-139	CA1	beta-carotene hydroxylase [Solanum lycopersicum]
Solyc07g043420.3	50.72	49.29	47.67	6.52	5.43	5.7	49.2267	5.88333	-3.06473	5.51e-141	1.78e-139	H6H	2-oxoglutarate-dependent dioxygenase 2 [Solanum lycopersicum]
Solyc06g035970.3	414.12	421.22	408.14	161.29	158.64	153.04	414.493	157.657	-1.39456	9.58e-141	3.1e-139	TUBB1	PREDICTED: tubulin beta-1 chain [Solanum lycopersicum]
Solyc09g010110.3	60.22	62.23	59.48	126.04	118.63	120.13	60.6433	121.6	1.00372	1.18e-140	3.8e-139	ORLIKE	PREDICTED: protein ORANGE-LIKE, chloroplastic isoform X1 [Nicotiana attenuata]
Solyc04g057890.3	43.5	43.35	44.86	95.06	93.92	94.45	43.9033	94.4767	1.10563	1.49e-140	4.78e-139	TCHQD	PREDICTED: ganglioside-induced differentiation-associated protein 1 isoform X1 [Solanum lycopersicum]
Solyc04g053080.4	327.58	327.21	341.06	122.83	117.25	119.99	331.95	120.023	-1.46765	1.51e-140	4.87e-139	otud6b	PREDICTED: OTU domain-containing protein 6B [Solanum lycopersicum]
Solyc06g067950.3	51.78	53.1	52.97	6.01	6.21	6.42	52.6167	6.21333	-3.08208	2.44e-139	7.83e-138	--	PREDICTED: acyl-protein thioesterase 2-like isoform X1 [Solanum lycopersicum]
Solyc01g080870.3	68.52	66.18	67.7	18.24	17.33	17.12	67.4667	17.5633	-1.94161	3.12e-139	1e-137	NPF7.3	PREDICTED: protein NRT1/ PTR FAMILY 7.3 [Solanum lycopersicum]
Solyc02g081970.4	8.96	7.27	7.48	28.08	26.48	28.28	7.90333	27.6133	1.80483	6.55e-139	2.1e-137	VSR6	PREDICTED: vacuolar-sorting receptor 6-like [Solanum lycopersicum]
Solyc06g076540.1	2.39	1.98	2.03	90.89	94.28	93.22	2.13333	92.7967	5.44289	6.8e-139	2.17e-137	HSP17.5-M	PREDICTED: 17.7 kDa class I heat shock protein-like [Solanum lycopersicum]
Solyc07g006500.3	23.9	21.48	23.04	44.84	45.48	46.69	22.8067	45.67	1.00179	7.13e-139	2.28e-137	TPS11	trehalose-6-phosphate synthase [Solanum lycopersicum]
Solyc04g076050.4	67.4	74.54	72.14	166.72	150.43	162.83	71.36	159.993	1.16482	7.86e-139	2.5e-137	CUTA	PREDICTED: protein CutA, chloroplastic [Solanum lycopersicum]
Solyc01g097870.3	291.46	286.27	289.4	97.76	92.34	95.62	289.043	95.24	-1.60165	1.61e-138	5.13e-137	RPS24A	PREDICTED: 40S ribosomal protein S24-1 [Solanum lycopersicum]
Solyc11g068730.2	57.41	55.14	60.58	122.17	114.16	115.43	57.71	117.253	1.02274	1.69e-138	5.36e-137	NIT4B	PREDICTED: bifunctional nitrilase/nitrile hydratase NIT4B [Solanum lycopersicum]
Solyc01g104900.3	62.67	62.66	63.55	1.06	1.16	0.79	62.96	1.00333	-5.97156	1.7e-138	5.4e-137	NAC104	PREDICTED: NAC domain-containing protein 104 [Solanum lycopersicum]
Solyc03g115990.3	23.05	25.71	23.72	65.4	71.85	67.58	24.16	68.2767	1.49877	8.34e-138	2.64e-136	At3g47520	PREDICTED: malate dehydrogenase, chloroplastic-like [Solanum lycopersicum]
Solyc11g013310.2	62.49	61.96	65.21	12.8	13.67	14.2	63.22	13.5567	-2.22138	8.77e-138	2.77e-136	LAX3	LAX3 protein [Solanum lycopersicum]
Solyc11g020670.1	269.04	275.03	271.51	89.68	87.24	81.63	271.86	86.1833	-1.65738	1.24e-137	3.91e-136	TCP22	TCP transcription factor 12 [Solanum lycopersicum]
Solyc09g008830.3	10.48	10.34	8.03	53.53	53.11	57.88	9.61667	54.84	2.51162	4.09e-137	1.29e-135	--	PREDICTED: nucleomorphin [Solanum pennellii]
Solyc09g011160.4	2.56	2.08	2.38	20.87	21.73	22.31	2.34	21.6367	3.2089	1.68e-136	5.3e-135	UVR8	PREDICTED: ultraviolet-B receptor UVR8 isoform X1 [Solanum lycopersicum]
Solyc02g071110.3	28.13	25.02	24.46	64.61	65.5	65.7	25.87	65.27	1.33514	1.74e-136	5.47e-135	PUP10	PREDICTED: probable purine permease 10 [Solanum lycopersicum]
Solyc05g054410.4	37.03	35.44	34.7	6.29	7.04	5.93	35.7233	6.42	-2.47622	1.85e-136	5.8e-135	TRP4	telomere binding protein [Solanum lycopersicum]
Solyc11g008680.2	17.78	16.41	20.42	56.07	56.76	54.55	18.2033	55.7933	1.61589	2.68e-135	8.38e-134	ACPD	PREDICTED: stearoyl-[acyl-carrier-protein] 9-desaturase, chloroplastic [Solanum lycopersicum]
Solyc02g071090.3	24.6	24.19	28.23	64.7	66.81	68.24	25.6733	66.5833	1.37489	7.11e-135	2.22e-133	PUP10	PREDICTED: probable purine permease 10 [Solanum lycopersicum]
Solyc03g118120.3	58.36	58.67	60.96	4.07	4.28	3.2	59.33	3.85	-3.94583	7.19e-135	2.24e-133	At4g14100	PREDICTED: uncharacterized protein At4g14100-like [Solanum lycopersicum]
Solyc02g065260.4	0.09	0.66	0.55	209.61	214.7	207.91	0.433333	210.74	8.92577	8.18e-135	2.55e-133	SABP2	PREDICTED: salicylic acid-binding protein 2-like [Solanum pennellii]
Solyc04g077780.3	218.92	230.25	210.32	61.58	53.13	53.32	219.83	56.01	-1.97263	1.33e-134	4.15e-133	WLIM1	PREDICTED: LIM domain-containing protein WLIM1 [Solanum lycopersicum]
Solyc01g097190.4	38.45	41.33	40.54	82.09	89.73	80.95	40.1067	84.2567	1.07095	2.48e-134	7.7e-133	sti1	ankyrin repeats-containing protein [Solanum lycopersicum]
Solyc12g014250.2	81.23	77.68	77.37	26.06	27.29	26.74	78.76	26.6967	-1.5608	2.68e-134	8.31e-133	PPC1	PREDICTED: phosphoenolpyruvate carboxylase [Solanum lycopersicum]
Solyc10g017980.1	68.55	57.13	61.97	276.48	326.26	273	62.55	291.913	2.22246	3.89e-134	1.21e-132	Cht3	class I chitinase [Solanum tuberosum]
Solyc08g080650.3	582.03	616	627.05	191.58	208.05	186.51	608.36	195.38	-1.63864	4.57e-134	1.42e-132	TPM-1	osmotin-like protein TPM-1 precursor [Solanum lycopersicum]
Solyc02g065550.4	67.61	63.85	68.55	10.94	11	12.01	66.67	11.3167	-2.55859	8.37e-134	2.59e-132	At2g23790	ACI19 protein [Solanum lycopersicum]
Solyc09g090640.3	27.37	26.48	27.44	55.4	53.96	55.1	27.0967	54.82	1.01659	9.75e-134	3.01e-132	--	PREDICTED: uncharacterized protein LOC101263157 [Solanum lycopersicum]
Solyc03g123730.4	23.2	23.41	21.97	55.49	52.49	54.14	22.86	54.04	1.2412	1.76e-133	5.43e-132	RPT1A	PREDICTED: 26S protease regulatory subunit 7 homolog A isoform X1 [Solanum lycopersicum]
Solyc04g007880.4	19.83	20.4	18.99	51.22	56.9	57.39	19.74	55.17	1.48276	1.98e-133	6.09e-132	CRK10	kinase family protein [Populus trichocarpa]
Solyc11g042950.1	33.67	30.4	30.08	3.22	2.79	2.17	31.3833	2.72667	-3.52479	2.66e-133	8.17e-132	XK1	PREDICTED: xylulose kinase isoform X2 [Solanum pennellii]
Solyc11g066360.2	66.7	64.32	64.29	162.3	154.52	143.27	65.1033	153.363	1.23615	6.28e-133	1.92e-131	--	PREDICTED: WASH complex subunit CCDC53 homolog [Ipomoea nil]
Solyc01g058190.4	35.95	38.27	40.8	98.1	96.23	91.7	38.34	95.3433	1.31428	6.3e-133	1.93e-131	rpsF	ribosomal protein S6-like protein [Solanum lycopersicum]
Solyc02g069670.4	22.09	18.6	21.58	1.39	1.37	1.55	20.7567	1.43667	-3.85278	9.48e-133	2.9e-131	Os06g0675700	PREDICTED: alpha-glucosidase-like [Solanum lycopersicum]
Solyc10g079070.2	27.64	27.15	28.05	2.78	2.1	2.43	27.6133	2.43667	-3.50238	1.06e-132	3.24e-131	BHLH48	PREDICTED: transcription factor bHLH48 [Solanum lycopersicum]
Solyc12g011340.2	39.91	41.84	43.37	86.07	82.86	82.82	41.7067	83.9167	1.00868	1.82e-132	5.56e-131	CID9	PREDICTED: polyadenylate-binding protein-interacting protein 8 isoform X4 [Solanum lycopersicum]
Solyc11g069430.2	1011.82	1056.06	1067.56	430.11	432.86	424.45	1045.15	429.14	-1.28419	1.4e-131	4.26e-130	PIP2-1	PREDICTED: probable aquaporin PIP2-1 [Solanum pennellii]
Solyc09g007540.3	106.73	101.33	99.97	37.75	36.64	37.14	102.677	37.1767	-1.46564	1.45e-131	4.4e-130	TWN2	PREDICTED: valine--tRNA ligase, mitochondrial 1 [Solanum lycopersicum]
Solyc04g050620.3	28.93	27.18	28.04	1.13	0.94	1.44	28.05	1.17	-4.58342	2.38e-131	7.22e-130	CYP71B10	PREDICTED: cytochrome P450 CYP736A12-like [Solanum lycopersicum]
Solyc08g061590.4	82.62	82.93	83.72	19.55	17.28	18.78	83.09	18.5367	-2.16429	2.7e-131	8.17e-130	At1g62350	PREDICTED: pentatricopeptide repeat-containing protein At1g62350 [Solanum lycopersicum]
Solyc02g078020.3	8.92	9.07	8.62	22.04	23.09	24.84	8.87	23.3233	1.39477	3.48e-131	1.05e-129	SMG7L	PREDICTED: protein SMG7L [Solanum lycopersicum]
Solyc01g005300.4	97.07	95.12	92.07	28.55	27.52	28.16	94.7533	28.0767	-1.75481	2.61e-130	7.87e-129	-	-
Solyc12g007090.2	41.28	40.52	43.51	91.84	87.73	85.08	41.77	88.2167	1.07858	2.75e-130	8.28e-129	--	PREDICTED: uncharacterized protein LOC101249241 [Solanum lycopersicum]
Solyc03g123500.4	22.49	22.45	24.34	49.37	49.59	46.37	23.0933	48.4433	1.06882	1.23e-129	3.68e-128	RAP2-2	JERF3 [Solanum lycopersicum]
Solyc05g012270.3	29.14	28.73	29.27	67.71	66.74	61.18	29.0467	65.21	1.16672	2.28e-129	6.82e-128	At4g24830	argininosuccinate synthase [Solanum lycopersicum]
Solyc10g050860.3	117.4	121.39	124.27	30.66	35.07	32.31	121.02	32.68	-1.88877	2.46e-129	7.35e-128	RBP47	DNA-binding protein isoform 1 [Solanum lycopersicum]
Solyc07g065700.4	67.27	68.97	67.45	15.82	14.75	15.48	67.8967	15.35	-2.1451	5.26e-129	1.57e-127	SEC14	PREDICTED: SEC14 cytosolic factor [Solanum pennellii]
Solyc02g068280.4	60.35	57.25	57.31	14.96	13.68	16.32	58.3033	14.9867	-1.9599	1.28e-128	3.81e-127	SBT3.9	PREDICTED: subtilisin-like protease SBT3.5 isoform X1 [Solanum lycopersicum]
Solyc08g068330.3	44.48	48.99	46.51	98.96	92.96	92.82	46.66	94.9133	1.02442	1.53e-128	4.55e-127	ASP3	PREDICTED: aspartate aminotransferase, cytoplasmic [Solanum lycopersicum]
Solyc08g041890.4	99.78	98.52	98.72	31.07	30.54	28.34	99.0067	29.9833	-1.72336	6.45e-128	1.92e-126	IMPA1	PREDICTED: importin subunit alpha-2 [Solanum lycopersicum]
Solyc07g053550.3	22.07	23.76	23.19	103.73	100.95	99.68	23.0067	101.453	2.14069	2.32e-127	6.89e-126	GRXC9	PREDICTED: glutaredoxin-C9-like [Solanum lycopersicum]
Solyc08g075540.5.1	9.64	7.21	8.86	31.86	35.67	31.78	8.57	33.1033	1.94961	2.33e-127	6.91e-126	-	-
Solyc03g007000.4	12.93	11.56	13.73	46.4	41.66	43.61	12.74	43.89	1.78453	3.59e-127	1.06e-125	OMA1	PREDICTED: mitochondrial metalloendopeptidase OMA1 [Eucalyptus grandis]
Solyc01g106480.4	77.84	87.11	80.78	19.68	17.32	19.2	81.91	18.7333	-2.12843	1.32e-126	3.88e-125	MDHG	glyoxisomal malate dehydrogenase [Solanum lycopersicum]
Solyc05g009120.3	4.64	4.93	5.4	27.94	29.87	27.22	4.99	28.3433	2.5059	2.24e-126	6.6e-125	--	Branch domain-containing protein [Cephalotus follicularis]
Solyc09g098530.4	16.74	16.97	17.04	46.68	43.99	39.99	16.9167	43.5533	1.36434	3.67e-126	1.08e-124	--	PREDICTED: uncharacterized protein LOC101254735 isoform X1 [Solanum lycopersicum]
Solyc10g084170.1	6.5	6.49	4.71	61.02	62.9	63.4	5.9	62.44	3.40368	9.35e-126	2.74e-124	BAG5	PREDICTED: BAG family molecular chaperone regulator 5, mitochondrial-like [Solanum lycopersicum]
Solyc11g072240.2	65.05	73.3	68.69	149.71	143.02	147.5	69.0133	146.743	1.08835	2.18e-125	6.4e-124	CCM1	PREDICTED: calmodulin-like [Brassica oleracea var. oleracea] [Brassica oleracea]
Solyc01g111890.3	36.66	34	36.27	6.75	6.66	6.9	35.6433	6.77	-2.3964	3.13e-125	9.16e-124	FBL10	PREDICTED: F-box/LRR-repeat protein 10 isoform X1 [Solanum lycopersicum]
Solyc02g064950.3	36.29	34.59	33.6	76.7	76.44	75.66	34.8267	76.2667	1.13086	3.44e-125	1.01e-123	CBSX1	PREDICTED: CBS domain-containing protein CBSX1, chloroplastic [Solanum lycopersicum]
Solyc04g007970.3	648.06	673.93	654.04	244.61	222.36	221.48	658.677	229.483	-1.52118	6.45e-125	1.88e-123	UEV1B	ubiquitin-conjugating enzyme E2 variant 1B-like [Solanum lycopersicum]
Solyc12g095960.3	240.33	232.53	232.47	93.33	96.58	97.17	235.11	95.6933	-1.29685	1.27e-124	3.7e-123	KHSRP	PREDICTED: far upstream element-binding protein 2 [Solanum lycopersicum]
Solyc03g043850.3	71.5	73.8	65.06	176.31	178.5	189.32	70.12	181.377	1.37109	3.75e-124	1.09e-122	COX6A	PREDICTED: cytochrome c oxidase subunit 6a, mitochondrial-like [Solanum lycopersicum]
Solyc03g114710.4	10.4	12.54	9.28	37.88	40.02	39.37	10.74	39.09	1.86381	8.9e-124	2.59e-122	UGT89B2	PREDICTED: UDP-glycosyltransferase 89B2 [Solanum lycopersicum]
Solyc04g071070.2	0.34	0.52	0.63	41.08	39.47	46.28	0.496667	42.2767	6.41144	1.22e-123	3.55e-122	--	PREDICTED: LOW QUALITY PROTEIN: extensin-3 [Solanum lycopersicum]
Solyc04g079970.3	2535.09	2555.98	2550.02	1124.79	1064.91	1063.04	2547.03	1084.25	-1.23212	2.04e-123	5.91e-122	RCE1	NEDD8-conjugating enzyme Ubc12-like [Solanum tuberosum]
Solyc07g043320.3	116.61	115.12	113.98	44.33	48.18	47.08	115.237	46.53	-1.30837	2.52e-123	7.29e-122	--	PREDICTED: myosin heavy chain, skeletal muscle [Solanum lycopersicum]
Solyc12g088670.2	75.94	72.13	72.08	16.78	16.17	19.32	73.3833	17.4233	-2.07443	5.78e-123	1.67e-121	RD21B	low-temperature-induced cysteine proteinase precursor [Solanum lycopersicum]
Solyc06g060840.1	9.09	5.42	6.69	87.28	80.27	76.43	7.06667	81.3267	3.52463	7.57e-123	2.19e-121	At4g25140	PREDICTED: oleosin 1-like [Solanum lycopersicum]
Solyc04g080170.3	18.22	15.88	16.66	2.55	2.35	2.35	16.92	2.41667	-2.80764	1.12e-122	3.22e-121	IRE4	PREDICTED: probable serine/threonine protein kinase IRE4 isoform X1 [Solanum lycopersicum]
Solyc01g099980.4	25.45	23.94	24.05	3.2	3.8	3.15	24.48	3.38333	-2.85509	1.44e-122	4.14e-121	--	PREDICTED: glycine-rich domain-containing protein 2 isoform X2 [Solanum lycopersicum]
Solyc09g015520.3	1.23	1.09	1.07	9.19	9.53	9.22	1.13	9.31333	3.04297	1.64e-122	4.71e-121	IRK	PREDICTED: probable LRR receptor-like serine/threonine-protein kinase IRK [Solanum lycopersicum]
Solyc01g005290.4	5.17	4.89	6.11	40.52	36.95	36.34	5.39	37.9367	2.81524	1.81e-122	5.2e-121	--	PREDICTED: LOW QUALITY PROTEIN: SEC14 cytosolic factor [Solanum lycopersicum]
Solyc01g098640.3	116.23	116.81	110.74	31.09	28.39	26.89	114.593	28.79	-1.99288	4.02e-122	1.15e-120	At1g54780	PREDICTED: UPF0603 protein At1g54780, chloroplastic [Solanum lycopersicum]
Solyc02g090360.3	9.44	9.48	8.54	30.26	28.81	29.27	9.15333	29.4467	1.68574	4.21e-122	1.21e-120	Bp10	PREDICTED: L-ascorbate oxidase homolog [Solanum lycopersicum]
Solyc10g006900.3	38.28	35.19	38.21	3.57	3.88	4.32	37.2267	3.92333	-3.24618	6.75e-122	1.93e-120	POR1	light dependent NADH:protochlorophyllide oxidoreductase 3 [Solanum lycopersicum]
Solyc12g098600.1	34.99	34.84	36.18	2.55	2.6	3.26	35.3367	2.80333	-3.65595	7.84e-122	2.24e-120	UGT75L6	PREDICTED: crocetin glucosyltransferase, chloroplastic-like [Solanum lycopersicum]
Solyc06g083070.3	26.55	23.13	25.13	0.24	0.36	0.24	24.9367	0.28	-6.4767	8.47e-122	2.42e-120	FIM2	PREDICTED: fimbrin-2 [Solanum lycopersicum]
Solyc12g019740.2	132.8	126.84	128.13	40.35	41.13	42.41	129.257	41.2967	-1.64614	1.1e-121	3.15e-120	At1g08570	PREDICTED: thioredoxin-like 1-1, chloroplastic [Solanum lycopersicum]
Solyc02g079590.3	6.57	7	6.59	19.27	20.8	20.54	6.72	20.2033	1.58806	1.13e-121	3.23e-120	SD18	PREDICTED: receptor-like serine/threonine-protein kinase SD1-8 [Solanum lycopersicum]
Solyc02g070390.3	31.23	33.36	33.4	65.93	74.66	71.84	32.6633	70.81	1.11628	2.08e-121	5.92e-120	PTAC12	PREDICTED: hop-interacting protein THI030 isoform X1 [Solanum lycopersicum]
Solyc03g120570.3	1.75	3.54	3.68	264.86	268.05	265.4	2.99	266.103	6.4757	4.51e-121	1.28e-119	NPF1.2	PREDICTED: protein NRT1/ PTR FAMILY 1.2-like isoform X2 [Solanum lycopersicum]
Solyc12g099810.2	2.54	1.92	2.88	17.8	16.85	17.83	2.44667	17.4933	2.83792	8.53e-121	2.41e-119	CLT1	PREDICTED: protein CLT1, chloroplastic [Solanum lycopersicum]
Solyc12g094385.1	97.5	95.98	101.88	18.97	20.65	20.72	98.4533	20.1133	-2.29129	3.01e-120	8.51e-119	ATL23	PREDICTED: E3 ubiquitin-protein ligase ATL23-like [Solanum lycopersicum]
Solyc04g008290.4	24.21	23.08	23.65	3.64	3.62	4.03	23.6467	3.76333	-2.65155	4.09e-120	1.15e-118	MAP65-6	PREDICTED: 65-kDa microtubule-associated protein 6 [Solanum lycopersicum]
Solyc01g066570.3	217.94	214.04	226.37	71.26	66.24	68.65	219.45	68.7167	-1.67516	4.4e-120	1.24e-118	--	senescence-associated family protein [Populus trichocarpa]
Solyc03g118510.3	19.05	18.71	17.79	0.95	0.86	1.03	18.5167	0.946667	-4.28982	5.39e-120	1.52e-118	RKL1	PREDICTED: probable inactive receptor kinase At1g48480 [Solanum lycopersicum]
Solyc03g005770.3	196.57	187.09	183.53	52.65	50.13	44.43	189.063	49.07	-1.94596	6.4e-120	1.8e-118	CAB3C	chlorophyll a/b-binding protein [Solanum lycopersicum]
Solyc08g066705.1	2.46	2.81	2.7	17.89	17.06	18.32	2.65667	17.7567	2.74067	9.23e-120	2.59e-118	-	-
Solyc06g068670.3	201.97	199.9	198.08	68.98	65.91	62.25	199.983	65.7133	-1.60562	9.33e-120	2.61e-118	ACR11	ACT domain-containing protein isoform 2 [Solanum lycopersicum]
Solyc02g078210.3	24.91	25.08	24.3	4.83	5.6	4.42	24.7633	4.95	-2.32271	1.46e-119	4.08e-118	UBC24	PREDICTED: probable ubiquitin-conjugating enzyme E2 24 [Solanum lycopersicum]
Solyc03g113020.3	65.39	70.38	70.42	145.78	138.03	134.97	68.73	139.593	1.02222	1.47e-119	4.1e-118	VPS29	PREDICTED: vacuolar protein sorting-associated protein 29 [Solanum lycopersicum]
Solyc11g005200.2	22.49	21.33	22.78	66.21	60.18	61.76	22.2	62.7167	1.49829	1.94e-119	5.4e-118	P4H1	PREDICTED: prolyl 4-hydroxylase 1 isoform X1 [Solanum lycopersicum]
Solyc01g103710.4	49.34	54.14	51.05	119.91	115.77	105.22	51.51	113.633	1.14146	4.86e-119	1.35e-117	NIFU2	PREDICTED: nifU-like protein 2, chloroplastic [Solanum lycopersicum]
Solyc11g020960.2	67.05	67.8	65.26	3.36	4.92	4.24	66.7033	4.17333	-3.99849	8.53e-119	2.37e-117	PIN2	PREDICTED: wound-induced proteinase inhibitor 2-like [Solanum lycopersicum]
Solyc10g006710.4	14.03	12.87	13.72	31.53	30.88	31.2	13.54	31.2033	1.20447	8.54e-119	2.37e-117	At4g27290	PREDICTED: G-type lectin S-receptor-like serine/threonine-protein kinase At4g27290 isoform X1 [Solanum lycopersicum]
Solyc11g006270.2	39.18	39.47	38.41	83.28	82.57	80.17	39.02	82.0067	1.07153	1.03e-118	2.85e-117	SRD5A1	PREDICTED: very-long-chain enoyl-CoA reductase-like [Solanum lycopersicum]
Solyc02g031950.3	407.5	414.07	447.12	145.76	128.51	141.65	422.897	138.64	-1.60896	1.41e-118	3.88e-117	--	PREDICTED: pathogen-related protein [Solanum lycopersicum]
Solyc12g005150.2	131.56	130.94	122.57	29.28	30.86	27.81	128.357	29.3167	-2.13037	1.58e-118	4.37e-117	--	pollen Ole e 1 allergen and extensin family protein, partial [Solanum lycopersicum]
MSTRG.5540	4.66	3.37	6.32	55.14	53.94	53.07	4.78333	54.05	3.49821	1.73e-118	4.76e-117	--	PREDICTED: uncharacterized protein LOC107062778 [Solanum tuberosum]
Solyc05g018700.4	109.67	112.64	105.33	32.28	31.68	28.75	109.213	30.9033	-1.82131	3.68e-118	1.01e-116	PDI	PREDICTED: protein disulfide-isomerase [Solanum lycopersicum]
Solyc03g097580.4	105.99	102.97	116.32	26.92	25.99	26.98	108.427	26.63	-2.0256	4.46e-118	1.23e-116	SWEET10	PREDICTED: bidirectional sugar transporter N3-like [Solanum pennellii]
Solyc04g072780.4	197.65	215.96	206.76	62.55	57.54	58.03	206.79	59.3733	-1.80028	4.79e-118	1.32e-116	--	PREDICTED: uncharacterized protein LOC101246821 [Solanum lycopersicum]
MSTRG.11924	0.74	0.74	1.12	7.04	7.06	7.6	0.866667	7.23333	3.06111	9.33e-118	2.55e-116	--	protein FAR-RED IMPAIRED RESPONSE 1-like [Solanum pennellii]
Solyc07g051820.3	19.26	16.68	18.34	0.46	0.4	0.63	18.0933	0.496667	-5.18704	2.52e-117	6.89e-116	CSLH1	PREDICTED: cellulose synthase-like protein H1 [Solanum lycopersicum]
Solyc02g083340.4	15.16	15.74	14.22	1.14	1.12	1.07	15.04	1.11	-3.76017	6.95e-117	1.9e-115	PLDDELTA	PREDICTED: phospholipase D delta [Solanum lycopersicum]
Solyc07g065900.3	45.15	52.69	49.9	0.54	0.49	0.3	49.2467	0.443333	-6.79549	7.07e-117	1.93e-115	FBA5	fructose-bisphosphate aldolase, cytoplasmic isozyme 1 [Solanum lycopersicum]
Solyc11g027880.2	29.94	29.56	28.98	3.63	3.72	4.57	29.4933	3.97333	-2.89197	9.2e-117	2.5e-115	PATL3	PREDICTED: patellin-3 [Solanum lycopersicum]
Solyc06g011370.4	11.76	10.1	10	32.86	36.76	42.05	10.62	37.2233	1.80942	1.12e-116	3.03e-115	CLPB3	PREDICTED: chaperone protein ClpB4, mitochondrial isoform X2 [Solanum lycopersicum]
Solyc08g076720.4	21	21.28	20.15	3.46	2.78	2.22	20.81	2.82	-2.88351	1.54e-116	4.18e-115	-	-
Solyc03g071590.3	76.2	74.62	74.18	17.54	20.52	17.78	75	18.6133	-2.01055	2.27e-116	6.13e-115	MDH1	chloroplast malate dehydrogenase [Solanum lycopersicum]
Solyc01g099660.4	1.02	1.2	1.39	13.1	12.86	13.15	1.20333	13.0367	3.43747	3.21e-116	8.66e-115	MED37F	PREDICTED: mediator of RNA polymerase II transcription subunit 37a [Solanum lycopersicum]
Solyc03g031750.2	20.86	20.13	20.82	59.87	56.24	56.39	20.6033	57.5	1.48068	4.59e-116	1.24e-114	VPS28-2	PREDICTED: vacuolar protein sorting-associated protein 28 homolog 2-like [Solanum lycopersicum]
Solyc01g104030.3	67.09	60.13	58.92	17.1	17.8	18.02	62.0467	17.64	-1.8145	6.46e-116	1.74e-114	AKT2	PREDICTED: potassium channel AKT2/3 isoform X2 [Solanum lycopersicum]
Solyc04g009790.4	14.44	13.25	13.3	1.78	2.02	1.75	13.6633	1.85	-2.88471	1.29e-115	3.46e-114	DTX16	PREDICTED: protein DETOXIFICATION 16 isoform X1 [Solanum lycopersicum]
Solyc08g008630.4	76.9	74.28	73.82	14.88	13.83	12.86	75	13.8567	-2.43631	1.72e-115	4.61e-114	D27	PREDICTED: beta-carotene isomerase D27, chloroplastic [Solanum lycopersicum]
Solyc08g068100.3	42.4	40.69	43.87	10.12	9.9	10.21	42.32	10.0767	-2.07032	5.45e-115	1.46e-113	NRG2	PREDICTED: FYVE and coiled-coil domain-containing protein 1-like [Capsicum annuum]
Solyc07g007870.3	46.1	43.73	46.03	7.57	8.77	8.04	45.2867	8.12667	-2.47835	8.99e-115	2.4e-113	OPR3	12-oxophytodienoate reductase 3 [Solanum lycopersicum]
Solyc07g055050.3	66.13	61.49	60.52	13.67	12.4	12.82	62.7133	12.9633	-2.27434	1.43e-114	3.82e-113	CGL160	ATP synthase I-like protein [Solanum lycopersicum]
Solyc04g080550.4	4.23	2.94	3.28	26.8	23.54	25.31	3.48333	25.2167	2.85584	1.94e-114	5.16e-113	TP7	PREDICTED: isoflavone reductase-like protein [Solanum pennellii]
Solyc01g098910.3	16.54	17.62	17.07	45.96	46.48	44.08	17.0767	45.5067	1.41405	2.15e-114	5.71e-113	PNC1	PREDICTED: peroxisomal adenine nucleotide carrier 1 [Solanum lycopersicum]
Solyc12g044720.2	536.1	565.83	555.53	202.23	205.11	187.39	552.487	198.243	-1.47867	7.27e-114	1.92e-112	RPL28A	PREDICTED: 60S ribosomal protein L28-1 [Solanum lycopersicum]
Solyc11g013130.2	85.89	85.13	86.59	6.05	5.59	6.24	85.87	5.96	-3.84877	2.1e-113	5.55e-112	--	PREDICTED: cysteine-rich and transmembrane domain-containing protein A-like [Solanum tuberosum]
Solyc05g014260.3	35.01	40.95	37.06	4.94	5.23	5.73	37.6733	5.3	-2.82948	2.64e-113	6.95e-112	ARR11	PREDICTED: two-component response regulator ORR26 isoform X1 [Solanum lycopersicum]
Solyc10g074790.2	276.39	264.52	272.22	111.57	104.09	106.21	271.043	107.29	-1.33701	3.42e-113	8.98e-112	PILS6	PREDICTED: protein PIN-LIKES 6 [Solanum lycopersicum]
Solyc02g094390.3	38.51	33.98	35.03	4.37	5.04	5.33	35.84	4.91333	-2.8668	4.35e-113	1.14e-111	PAT07	PREDICTED: probable protein S-acyltransferase 7 [Solanum lycopersicum]
Solyc07g055080.3	6.54	6.48	6.99	32.4	31.45	34.56	6.67	32.8033	2.29808	6.63e-113	1.74e-111	PAB2	PREDICTED: proteasome subunit alpha type-2-B [Solanum lycopersicum]
Solyc08g079690.4	84.13	93.45	98.61	7.03	3.87	6.14	92.0633	5.68	-4.01866	1.76e-112	4.62e-111	ZPR1	PREDICTED: protein LITTLE ZIPPER 1-like [Capsicum annuum]
Solyc04g051510.1	18.52	17.68	18.4	2.03	2.82	2.82	18.2	2.55667	-2.8316	2.29e-112	5.99e-111	CURL3	brassinosteroid LRR receptor kinase precursor [Solanum lycopersicum]
Solyc08g006110.4	57.13	56.02	58.98	11.45	12.19	11.79	57.3767	11.81	-2.28046	2.61e-112	6.8e-111	RISBZ4	PREDICTED: basic leucine zipper 9 [Solanum lycopersicum]
Solyc11g065830.2	17.3	17.12	17.98	37.78	41.9	41.2	17.4667	40.2933	1.20594	4.66e-112	1.22e-110	DIT1	PREDICTED: dicarboxylate transporter 1, chloroplastic [Solanum lycopersicum]
Solyc11g072380.2	1.53	1.23	1.36	15.02	14.07	15.42	1.37333	14.8367	3.43341	6.44e-112	1.68e-110	At2g28490	PREDICTED: vicilin-like seed storage protein At2g28490 [Solanum lycopersicum]
Solyc02g069120.3	13.44	13.29	13.69	35.18	34.32	34.21	13.4733	34.57	1.35941	2.28e-111	5.92e-110	Zpr1	PREDICTED: zinc finger protein ZPR1-like [Solanum lycopersicum]
Solyc11g006300.2	2.21	1.9	2.37	33.36	33.49	33.22	2.16	33.3567	3.94887	2.95e-111	7.64e-110	gpsn2	PREDICTED: very-long-chain enoyl-CoA reductase-like [Solanum lycopersicum]
Solyc01g107890.3	17.59	15.03	17.63	0.19	0.31	0.43	16.75	0.31	-5.75575	3.62e-111	9.38e-110	FPP7	PREDICTED: filament-like plant protein 7 [Solanum lycopersicum]
Solyc12g005730.2	3.4	3.47	4.25	21.07	20.25	21.26	3.70667	20.86	2.49254	3.96e-111	1.02e-109	--	PREDICTED: uncharacterized protein LOC101245623 [Solanum lycopersicum]
Solyc10g047650.3	44.31	41.74	40.89	98.5	101.37	102.35	42.3133	100.74	1.25145	1.16e-110	2.98e-109	--	PREDICTED: coiled-coil-helix-coiled-coil-helix domain-containing protein 10, mitochondrial-like [Ipomoea nil]
Solyc10g050110.1	44.13	44.43	45.34	0.52	0.23	0.64	44.6333	0.463333	-6.58993	1.82e-110	4.69e-109	At4g06744	leucine-rich repeat family protein [Citrus trifoliata]
Solyc02g065380.3	34.68	35.47	34.2	80.3	79.56	75.46	34.7833	78.44	1.17319	1.97e-110	5.08e-109	COR413PM2	PREDICTED: cold-regulated 413 plasma membrane protein 2 [Solanum lycopersicum]
Solyc07g008900.4	84.05	81.76	78.84	29.08	28.77	29.17	81.55	29.0067	-1.4913	2.14e-110	5.51e-109	SBT2.5	PREDICTED: subtilisin-like protease SBT2.5 [Solanum lycopersicum]
Solyc08g083060.3	38.09	32.55	34.95	6.93	6.67	6.73	35.1967	6.77667	-2.37679	5.17e-110	1.33e-108	YSL1	PREDICTED: metal-nicotianamine transporter YSL1 [Solanum lycopersicum]
Solyc10g074500.2	43.67	49.71	46.55	97.1	89.28	95.44	46.6433	93.94	1.01007	5.42e-110	1.39e-108	IDH1	isocitrate dehydrogenase [NAD] regulatory subunit 1 [Solanum lycopersicum]
Solyc01g099045.1	0.9	0.92	1.39	36.52	37.52	36.62	1.07	36.8867	5.10742	5.91e-110	1.51e-108	--	PREDICTED: rhamnogalacturonate lyase-like [Solanum pennellii]
Solyc09g011170.3	16.08	15.38	14.49	1.6	1.36	1.59	15.3167	1.51667	-3.33613	9.4e-110	2.4e-108	EMB1444	Prf interactor 30137 [Solanum lycopersicum]
Solyc02g078570.3	58.4	57.36	58.98	12.62	11.87	13.19	58.2467	12.56	-2.21334	1e-109	2.56e-108	ephA	PREDICTED: bifunctional epoxide hydrolase 2 [Solanum lycopersicum]
Solyc09g014300.3	23.45	24.12	27.02	54.62	54.82	53.78	24.8633	54.4067	1.12976	1.18e-109	3.01e-108	SQD2	PREDICTED: sulfoquinovosyl transferase SQD2 [Solanum lycopersicum]
Solyc05g016310.1	3.69	3.31	3.02	19.41	20.6	22.56	3.34	20.8567	2.64259	1.59e-109	4.06e-108	APF2	PREDICTED: aspartyl protease family protein 2 [Solanum lycopersicum]
Solyc09g025250.4	23.01	22.68	23.84	56.05	57.42	57	23.1767	56.8233	1.29381	1.78e-109	4.53e-108	--	S26 Type I signal peptidase family protein [Solanum lycopersicum]
Solyc11g010960.2	26.77	28.89	27.58	1.12	0.9	0.81	27.7467	0.943333	-4.8784	3.37e-109	8.58e-108	10HGO	PREDICTED: 8-hydroxygeraniol dehydrogenase-like [Solanum lycopersicum]
Solyc01g096700.4	230.89	233.36	228.59	94.67	99.04	94.96	230.947	96.2233	-1.2631	5.32e-109	1.35e-107	dnajc2	gonidialess A/Zuotin related factor-like protein [Solanum lycopersicum]
Solyc03g123540.3	1.73	0.88	1.57	61.13	58.83	57.88	1.39333	59.28	5.41093	9.99e-109	2.53e-107	HSP17.4B	PREDICTED: 17.4 kDa class III heat shock protein [Solanum lycopersicum]
Solyc07g042930.3	16.59	15.17	16.68	44.65	41.91	41.93	16.1467	42.83	1.40739	1e-108	2.54e-107	RBL14	PREDICTED: rhomboid-like protein 14, mitochondrial [Solanum lycopersicum]
Solyc11g006970.2	693.39	724.31	680.37	287.52	272.2	268.84	699.357	276.187	-1.34038	1.56e-108	3.95e-107	ACR12	ACT domain-containing protein [Solanum lycopersicum]
Solyc07g051950.3	2.83	2.18	2.13	21.05	21.6	21.93	2.38	21.5267	3.17709	1.92e-108	4.86e-107	SLAH1	PREDICTED: S-type anion channel SLAH1-like [Solanum lycopersicum]
Solyc01g096230.4	13.62	12.23	14.56	36.58	35.58	36.16	13.47	36.1067	1.42252	2.28e-108	5.75e-107	At2g46620	PREDICTED: AAA-ATPase At2g46620-like [Solanum lycopersicum]
Solyc02g070490.4	16.33	17.13	19.54	50.8	50.9	46.84	17.6667	49.5133	1.48679	4.3e-108	1.09e-106	Os09g0520200	PREDICTED: pheophytinase, chloroplastic [Solanum lycopersicum]
Solyc03g113430.3	8.69	9.34	10.09	28.14	26.31	27.75	9.37333	27.4	1.54754	1.17e-107	2.94e-106	NPF2.11	PREDICTED: protein NRT1/ PTR FAMILY 2.11 [Solanum lycopersicum]
Solyc01g100230.3	15.97	14	14.15	53.7	50.22	46.79	14.7067	50.2367	1.77227	1.88e-107	4.73e-106	dnajb6	PREDICTED: dnaJ homolog subfamily B member 3 [Solanum lycopersicum]
Solyc12g100060.1	268.3	264.15	274.86	68.29	64.65	77.61	269.103	70.1833	-1.93896	3.14e-107	7.87e-106	SAP5	stress-associated protein 10 [Solanum lycopersicum]
Solyc02g093150.3	30.3	29.28	27.61	3.98	4.63	4.22	29.0633	4.27667	-2.76464	6.71e-107	1.68e-105	AP2	AP2 transcription factor SlAP2c [Solanum lycopersicum]
Solyc08g060810.3	230.35	218.58	231.33	80.44	87.38	93.43	226.753	87.0833	-1.38066	2.16e-106	5.42e-105	EBF2	EIN3-binding F-box protein 2 [Solanum lycopersicum]
Solyc03g097900.3	381.47	373.17	378.3	151.8	145.6	137.27	377.647	144.89	-1.38208	2.17e-106	5.43e-105	cyc07	PREDICTED: 40S ribosomal protein S3a [Solanum lycopersicum]
Solyc10g078590.2	248.28	252.2	255.72	92.86	91.53	90.5	252.067	91.63	-1.45991	2.48e-106	6.18e-105	--	PREDICTED: uncharacterized protein LOC101247272 [Solanum lycopersicum]
Solyc04g079060.3	90.48	85.72	87.24	25.35	24.97	27.96	87.8133	26.0933	-1.75076	2.81e-106	7.01e-105	SCPL17	PREDICTED: serine carboxypeptidase-like 13 isoform X1 [Solanum lycopersicum]
Solyc12g057040.2	64.43	59.67	62.53	17.77	17.83	16.48	62.21	17.36	-1.84138	3.42e-106	8.51e-105	CRY1	cryptochrome 1b [Solanum lycopersicum]
Solyc01g009870.3	24.46	24.97	28.28	1.14	0.89	0.76	25.9033	0.93	-4.79976	4.94e-106	1.23e-104	GDPD3	PREDICTED: glycerophosphodiester phosphodiesterase GDPD3-like isoform X1 [Solanum lycopersicum]
Solyc10g081310.2	481.25	513.84	506.87	179.27	158.94	163.4	500.653	167.203	-1.58221	5.53e-106	1.37e-104	HINT1	PREDICTED: 14 kDa zinc-binding protein [Solanum lycopersicum]
Solyc08g076650.3	65.25	66.99	65.5	21.99	21.14	22.83	65.9133	21.9867	-1.58394	8.48e-106	2.1e-104	TPS5	PREDICTED: alpha,alpha-trehalose-phosphate synthase [UDP-forming] 5 [Solanum lycopersicum]
Solyc02g065240.3	1.38	2.88	3.51	330.31	354.79	348.96	2.59	344.687	7.05619	1.76e-105	4.38e-104	SABP2	PREDICTED: salicylic acid-binding protein 2 [Solanum lycopersicum]
Solyc01g099410.3	107.15	116.15	114.69	19.71	23.06	22.25	112.663	21.6733	-2.37803	1.97e-105	4.89e-104	MtrDRAFT_AC149210g4v1	histone H2A.1 [Solanum lycopersicum]
Solyc07g007550.3	29.3	31.7	28.13	4.08	3.57	4.7	29.71	4.11667	-2.8514	4.62e-105	1.14e-103	At5g34940	PREDICTED: heparanase-like protein 3 [Solanum lycopersicum]
Solyc10g008470.3	6.66	7.72	6.72	27.59	29.07	30.6	7.03333	29.0867	2.04808	5.35e-105	1.32e-103	elmoA	PREDICTED: ELMO domain-containing protein A isoform X4 [Solanum lycopersicum]
Solyc07g063270.3	130.47	124.82	131.2	48.17	48.18	47.76	128.83	48.0367	-1.42326	6.7e-105	1.65e-103	NUG2	PREDICTED: nuclear/nucleolar GTPase 2 [Solanum lycopersicum]
Solyc03g006400.3	3.54	3.27	3.44	15.01	15.16	16.72	3.41667	15.63	2.19366	9.65e-105	2.37e-103	HT1	PREDICTED: serine/threonine-protein kinase HT1-like [Solanum lycopersicum]
Solyc05g005920.4	26.26	22.06	22.44	1.54	1.83	2.27	23.5867	1.88	-3.64917	1.13e-104	2.76e-103	NPF1.2	PREDICTED: protein NRT1/ PTR FAMILY 1.2 [Solanum lycopersicum]
Solyc01g058320.4	25.52	29.37	27.6	1.24	1.35	1.46	27.4967	1.35	-4.34823	1.23e-104	3.02e-103	--	PREDICTED: uncharacterized protein LOC101267838 [Solanum lycopersicum]
Solyc03g118090.3	6.36	7.76	8.08	27.91	24.67	26.87	7.4	26.4833	1.83949	1.75e-104	4.27e-103	slc25a24	PREDICTED: calcium-binding mitochondrial carrier protein SCaMC-1-like [Solanum lycopersicum]
Solyc08g074390.3	16.53	15.01	15.87	1.37	1.54	2.05	15.8033	1.65333	-3.25678	3.3e-104	8.07e-103	At5g58090	PREDICTED: glucan endo-1,3-beta-glucosidase 6 [Solanum lycopersicum]
Solyc05g018810.4	387.46	396.37	393.65	168.7	171.69	165.36	392.493	168.583	-1.21921	4.56e-104	1.11e-102	NAP1;2	PREDICTED: nucleosome assembly protein 1;2 isoform X2 [Solanum lycopersicum]
Solyc03g006960.4	10.9	11.28	11.79	35.06	32.96	33.04	11.3233	33.6867	1.57288	4.75e-104	1.16e-102	AHG1	PREDICTED: probable protein phosphatase 2C 75 isoform X2 [Solanum lycopersicum]
Solyc12g006530.2	16.26	16.01	15.82	1.69	1.68	1.68	16.03	1.68333	-3.25138	5.75e-104	1.39e-102	TTS1	PREDICTED: beta-amyrin synthase isoform X1 [Solanum lycopersicum]
Solyc03g119150.4	57.93	58.31	57.56	10.56	10.95	8.98	57.9333	10.1633	-2.51102	7.41e-104	1.79e-102	FKBP17-2	PREDICTED: peptidyl-prolyl cis-trans isomerase FKBP17-2, chloroplastic [Solanum lycopersicum]
Solyc11g066320.2	67.7	61.66	66.07	15.97	17.05	18.7	65.1433	17.24	-1.91786	8.78e-104	2.13e-102	IRX7	PREDICTED: probable glucuronoxylan glucuronosyltransferase IRX7 [Solanum lycopersicum]
Solyc07g066150.1	550.36	529.97	541.3	194.89	187.29	176.44	540.543	186.207	-1.53751	1.47e-103	3.55e-102	PSAG	PREDICTED: photosystem I reaction center subunit V, chloroplastic [Solanum lycopersicum]
Solyc02g088560.4	9.2	9.57	9.6	26.18	25.49	23.77	9.45667	25.1467	1.41096	2.16e-103	5.22e-102	CNGC2	PREDICTED: cyclic nucleotide-gated ion channel 2 isoform X1 [Solanum lycopersicum]
Solyc03g115770.3	74.85	74.03	72.93	24.21	20.97	22.11	73.9367	22.43	-1.72086	3.34e-103	8.06e-102	APRR1	PREDICTED: two-component response regulator-like APRR1 [Solanum lycopersicum]
Solyc01g049650.3	67.15	63.83	64.79	17.48	14.86	13.82	65.2567	15.3867	-2.08444	1.4e-102	3.36e-101	At4g26390	PREDICTED: pyruvate kinase, cytosolic isozyme [Solanum lycopersicum]
Solyc07g017220.3	59.71	54.37	64.8	10.57	10.79	10.17	59.6267	10.51	-2.5042	1.46e-102	3.49e-101	MARD1	PREDICTED: PHD finger-containing protein DDB_G0268158-like isoform X1 [Nicotiana tabacum]
Solyc01g108530.3	12.87	13.12	13.18	36.6	38.07	36.57	13.0567	37.08	1.50585	1.92e-102	4.59e-101	HIDM	PREDICTED: 2-hydroxyisoflavanone dehydratase-like [Solanum lycopersicum]
Solyc03g121660.3	17.88	18.73	16.93	39.01	38.78	38.93	17.8467	38.9067	1.12436	2.6e-102	6.22e-101	MGP	PREDICTED: protein indeterminate-domain 7 [Solanum lycopersicum]
Solyc06g072845.1	426.52	411.54	416.05	157.54	143.68	157.08	418.037	152.767	-1.4523	3.11e-102	7.44e-101	At5g17165	PREDICTED: uncharacterized protein LOC101260734 [Solanum lycopersicum]
Solyc02g079780.1	131.29	129.51	129.3	37.61	39.19	36.97	130.033	37.9233	-1.77772	3.23e-102	7.72e-101	At5g39570	PREDICTED: uncharacterized protein LOC101267957 [Solanum lycopersicum]
Solyc05g005950.3	23.66	21.41	22.39	1.65	1.78	2.54	22.4867	1.99	-3.49823	4.04e-102	9.64e-101	NPF1.2	protein NRT1/ PTR FAMILY 1.2 [Solanum lycopersicum]
Solyc06g076780.3	73.45	72.05	72.35	22.31	21.1	18.75	72.6167	20.72	-1.80928	4.52e-102	1.08e-100	BACOVA_02659	PREDICTED: beta-glucosidase BoGH3B-like [Solanum pennellii]
Solyc02g084630.3	57.57	53.99	58.25	10.04	9.15	9.2	56.6033	9.46333	-2.58047	4.56e-102	1.09e-100	DEFA	TDR6 transcription factor [Solanum lycopersicum]
Solyc07g007140.3	5.88	5.9	5.47	13.46	13.83	14.01	5.75	13.7667	1.25955	1.34e-101	3.17e-100	CTR1	PREDICTED: uncharacterized protein LOC101257085 [Solanum lycopersicum]
Solyc01g109090.2	244.16	250.47	268.52	48.18	50.69	64.23	254.383	54.3667	-2.22621	1.89e-101	4.47e-100	--	stress-induced protein 8 [Capsicum annuum]
Solyc08g005760.1	0.98	0.89	1.05	19.27	19.59	17.96	0.973333	18.94	4.28236	2.21e-101	5.22e-100	AMAT	PREDICTED: methanol O-anthraniloyltransferase [Solanum lycopersicum]
Solyc08g077060.3	39.25	47.39	41.16	2.84	2.48	3.13	42.6	2.81667	-3.91879	2.6e-101	6.14e-100	LSD1	PREDICTED: protein LOL1 isoform X2 [Solanum lycopersicum]
Solyc06g074720.4	430.89	434.1	433.35	169.82	165.17	149.76	432.78	161.583	-1.42136	2.72e-101	6.41e-100	SPCC1827.05c	PREDICTED: uncharacterized RNA-binding protein C1827.05c [Solanum lycopersicum]
Solyc03g113350.3	9.21	8.91	9.2	0.43	0.33	0.49	9.10667	0.416667	-4.44996	4e-101	9.42e-100	At1g74770	PREDICTED: zinc finger protein BRUTUS-like At1g74770 [Nicotiana attenuata]
Solyc03g115650.4	689.31	713.83	719.68	296.58	279.87	285.58	707.607	287.343	-1.30017	4.11e-101	9.67e-100	EIF5A5	eukaryotic translation initiation factor 5A-1 [Solanum lycopersicum]
Solyc09g065240.3	21.65	23.5	22.66	0.78	1.1	0.94	22.6033	0.94	-4.58773	4.13e-101	9.72e-100	PLP9	PREDICTED: probable inactive patatin-like protein 9 [Solanum lycopersicum]
Solyc10g049630.2	18.32	14.29	16.87	44.5	44.82	45.55	16.4933	44.9567	1.44665	4.41e-101	1.04e-99	At4g33920	PREDICTED: probable protein phosphatase 2C 63 [Solanum lycopersicum]
Solyc02g038800.1	11.2	10.16	10.32	28	26.97	26.96	10.56	27.31	1.37082	5.54e-101	1.3e-99	PIRL4	PREDICTED: plant intracellular Ras-group-related LRR protein 4 [Solanum lycopersicum]
Solyc08g007010.4	22.32	20.95	21.72	48.43	44.56	47.93	21.6633	46.9733	1.11659	6.93e-101	1.62e-99	ABCI7	PREDICTED: protein ABCI7, chloroplastic [Solanum lycopersicum]
Solyc03g078360.1	12.59	12.2	11.71	27.63	29.13	31.31	12.1667	29.3567	1.27075	7.11e-101	1.66e-99	LECRK1	PREDICTED: G-type lectin S-receptor-like serine/threonine-protein kinase LECRK1 [Solanum lycopersicum]
Solyc01g111280.3	53.96	57.44	59.32	6.92	6.51	5.71	56.9067	6.38	-3.15697	8.32e-101	1.95e-99	GRP-2	PREDICTED: glycine-rich protein 2-like [Solanum lycopersicum]
Solyc01g008510.3	28.66	23.64	27.79	78.02	83.63	84.14	26.6967	81.93	1.61773	1.68e-100	3.93e-99	--	PREDICTED: photosystem II 5 kDa protein, chloroplastic-like [Solanum lycopersicum]
Solyc02g094400.4	21.58	23.96	22.58	58.62	53.21	52.23	22.7067	54.6867	1.26807	2.31e-100	5.38e-99	GDPD1	PREDICTED: glycerophosphodiester phosphodiesterase GDPD1, chloroplastic [Solanum lycopersicum]
Solyc09g015770.3	133.39	135.6	133.3	42.82	42.12	40.34	134.097	41.76	-1.68308	1.68e-99	3.91e-98	WRKY70	WRKY transcription factor 81 [Solanum lycopersicum]
Solyc03g006100.4	13.96	12.79	13.49	0.46	0.37	0.33	13.4133	0.386667	-5.11643	2.1e-99	4.86e-98	XA21	PREDICTED: probable LRR receptor-like serine/threonine-protein kinase At3g47570 [Solanum lycopersicum]
Solyc05g015490.4	9.77	11.86	10.08	48.31	44.39	44.72	10.57	45.8067	2.11558	3.58e-99	8.27e-98	LTPG1	PREDICTED: non-specific lipid transfer protein GPI-anchored 1 [Solanum lycopersicum]
Solyc09g008840.4	13.64	12.42	15.13	34.13	37.08	38.74	13.73	36.65	1.41648	6.77e-99	1.56e-97	OsI_35105	PREDICTED: pyruvate kinase 1, cytosolic [Solanum lycopersicum]
Solyc07g055470.3	22.58	22.42	22.37	1.67	1.31	2.26	22.4567	1.74667	-3.68447	1.2e-98	2.77e-97	CYP72A15	PREDICTED: cytochrome P450 CYP72A219 isoform X3 [Solanum lycopersicum]
Solyc10g086220.2	29.73	31.98	33.88	2.55	1.99	2.89	31.8633	2.47667	-3.68543	1.35e-98	3.11e-97	OPR1	12-oxophytodienoate reductase 1 [Solanum lycopersicum]
Solyc09g065850.4	24.33	28.79	25.38	73.38	64.74	70.93	26.1667	69.6833	1.41308	1.39e-98	3.2e-97	AUX22D	IAA3 protein [Solanum lycopersicum]
Solyc03g031840.3	167.67	166.28	156.27	51.47	51.68	45.61	163.407	49.5867	-1.72044	1.99e-98	4.58e-97	EXPA13	expansin A3 precursor [Solanum lycopersicum]
Solyc02g063520.3	34.32	33.38	35.41	2.26	3.28	2.67	34.37	2.73667	-3.65066	2.56e-98	5.89e-97	HAT22	PREDICTED: homeobox-leucine zipper protein HAT22 [Solanum lycopersicum]
Solyc07g049550.3	11.54	13.75	12.66	38.28	37.59	39.03	12.65	38.3	1.59821	3.88e-98	8.89e-97	ACO4	1-aminocyclopropane-1-carboxylate oxidase 4 [Solanum lycopersicum]
Solyc03g120500.4	61.18	64.77	59.18	12.7	13.27	11.75	61.71	12.5733	-2.29514	4.22e-98	9.66e-97	IAA27	auxin-regulated IAA27 [Solanum lycopersicum]
Solyc02g089080.2	39.65	36.83	37.81	2.25	1.14	1.81	38.0967	1.73333	-4.45804	4.44e-98	1.02e-96	--	rapid alkalinization factor 5 [Solanum chacoense]
Solyc01g106310.3	6.65	7.21	4.53	57.06	55.37	52.29	6.13	54.9067	3.16302	1e-97	2.29e-96	--	cysteine-rich TM module stress tolerance protein [Medicago truncatula]
Solyc10g081910.2	11.62	11.3	11.31	0.58	0.34	0.71	11.41	0.543333	-4.39232	1.32e-97	3e-96	TMK3	PREDICTED: receptor-like kinase TMK3 [Solanum lycopersicum]
Solyc07g006680.1	30.42	27.35	29.04	1.97	2.43	2.62	28.9367	2.34	-3.62832	2.21e-97	5.03e-96	ACT	PREDICTED: vinorine synthase-like [Solanum lycopersicum]
Solyc05g006920.4	50.48	47.43	47.75	13.03	11.67	13.27	48.5533	12.6567	-1.93967	3.25e-97	7.38e-96	NPF2.13	PREDICTED: protein NRT1/ PTR FAMILY 2.13 [Solanum lycopersicum]
Solyc06g076020.3	11.1	11.07	11.95	26.99	30.98	28.25	11.3733	28.74	1.3374	4.99e-97	1.13e-95	HSC-I	heat shock cognate 70 kDa protein 1 [Solanum lycopersicum]
Solyc05g056050.3	101.18	99.06	98.93	25.66	27.98	25.17	99.7233	26.27	-1.92451	5.92e-97	1.34e-95	CAB6A	PREDICTED: chlorophyll a-b binding protein 6A, chloroplastic [Solanum lycopersicum]
Solyc04g057980.3	50.45	58.76	56.88	6.25	6.78	5.25	55.3633	6.09333	-3.18363	1.49e-96	3.36e-95	ndhM	PREDICTED: NAD(P)H-quinone oxidoreductase subunit M, chloroplastic [Solanum lycopersicum]
Solyc12g055930.3	6.55	7.03	6.01	23.95	22.7	22.75	6.53	23.1333	1.82482	2.95e-96	6.64e-95	UGE2	PREDICTED: UDP-glucose 4-epimerase GEPI48-like [Solanum lycopersicum]
Solyc02g084390.3	13.63	14.47	12.94	1.78	1.76	1.63	13.68	1.72333	-2.98879	3.05e-96	6.86e-95	KIN7G	PREDICTED: kinesin-like protein KIN-7F [Solanum lycopersicum]
Solyc05g015950.3	13.7	12.18	12.32	29.66	29.23	29.75	12.7333	29.5467	1.21439	4.08e-96	9.15e-95	At5g13110	PREDICTED: glucose-6-phosphate 1-dehydrogenase, chloroplastic [Solanum lycopersicum]
Solyc07g044760.3	173.68	175.87	175.11	73.78	71.41	74.02	174.887	73.07	-1.25907	4.87e-96	1.09e-94	Os07g0143700	PREDICTED: DEAD-box ATP-dependent RNA helicase 53 [Solanum lycopersicum]
Solyc01g090360.3	0.45	0.11	0.76	325.49	278.67	230.17	0.44	278.11	9.30394	4.91e-96	1.1e-94	LTP	non-specific lipid-transfer protein precursor [Solanum lycopersicum]
Solyc04g076780.4	16.12	16.23	16.1	1.6	1.72	1.53	16.15	1.61667	-3.32044	5.67e-96	1.27e-94	OPT4	PREDICTED: oligopeptide transporter 4-like isoform X1 [Solanum lycopersicum]
Solyc02g083760.4	28.06	29.97	26.82	2.17	2.56	2.78	28.2833	2.50333	-3.49803	7e-96	1.56e-94	TLP1	PREDICTED: pathogenesis-related protein 5 [Solanum lycopersicum]
Solyc04g010190.1	38.52	38.63	44.12	112.03	110.21	102.67	40.4233	108.303	1.42182	8.09e-96	1.81e-94	--	PREDICTED: uncharacterized protein LOC101268563 [Solanum lycopersicum]
Solyc02g069420.4	5.64	5.09	5.79	17.61	22.15	23.96	5.50667	21.24	1.94753	1.58e-95	3.52e-94	ALA5	PREDICTED: probable phospholipid-transporting ATPase 4 [Solanum lycopersicum]
Solyc01g067090.4	2.43	2.57	2.65	10.99	9.85	10.4	2.55	10.4133	2.02986	2.48e-95	5.51e-94	--	PREDICTED: uncharacterized protein LOC101254833 [Solanum lycopersicum]
Solyc09g008170.3	1.68	3.05	2.37	70.6	76.2	66.47	2.36667	71.09	4.90872	2.94e-95	6.55e-94	SAUR32	PREDICTED: auxin-responsive protein SAUR71 [Solanum tuberosum]
Solyc11g072470.3	52.16	60.17	57	122.14	115.97	122.7	56.4433	120.27	1.0914	3.37e-95	7.48e-94	LBD1	PREDICTED: LOB domain-containing protein 1 [Solanum lycopersicum]
Solyc01g100930.3	25.46	22.48	24.27	0.62	1.17	1.4	24.07	1.06333	-4.50057	3.94e-95	8.75e-94	At1g09390	PREDICTED: GDSL esterase/lipase At1g09390 [Solanum lycopersicum]
Solyc04g051280.4	3.61	3.83	4.37	16.9	18.57	17.95	3.93667	17.8067	2.17737	4.91e-95	1.09e-93	--	PREDICTED: gelsolin-related protein of 125 kDa-like isoform X2 [Solanum tuberosum]
Solyc11g069270.2	7.8	8.3	8.41	20.34	20.75	19.7	8.17	20.2633	1.31046	9.94e-95	2.2e-93	BGAL8	TBG5 protein [Solanum lycopersicum]
Solyc11g005380.2	36.52	33.02	35.31	65	75.09	70.09	34.95	70.06	1.0033	1.23e-94	2.71e-93	GT-2	PREDICTED: trihelix transcription factor GT-2-like [Solanum lycopersicum]
Solyc02g080540.1	281.24	281.15	266.7	109.82	107.12	105.08	276.363	107.34	-1.36438	1.62e-94	3.59e-93	ATPC	PREDICTED: ATP synthase gamma chain, chloroplastic [Solanum lycopersicum]
Solyc05g054920.4	422.03	456.19	443.29	176.59	181.39	172.02	440.503	176.667	-1.31812	1.63e-94	3.59e-93	RS2Z33	PREDICTED: serine/arginine-rich splicing factor RS2Z32 isoform X1 [Solanum lycopersicum]
Solyc09g082980.3	82.99	76.43	83.09	26.96	25.91	27.12	80.8367	26.6633	-1.60015	1.72e-94	3.79e-93	--	PREDICTED: uncharacterized protein LOC101261455 [Solanum lycopersicum]
Solyc04g056590.3	10.15	9.21	9.28	23.46	23.73	23.78	9.54667	23.6567	1.30918	1.73e-94	3.81e-93	At1g65240	PREDICTED: aspartic proteinase-like protein 2 [Solanum lycopersicum]
Solyc08g063040.4	8.5	6.86	6.93	23.98	25.28	27.09	7.43	25.45	1.77623	1.78e-94	3.91e-93	IDD2	PREDICTED: protein indeterminate-domain 12 [Solanum lycopersicum]
Solyc10g006400.3	23.06	28.16	25.75	59.67	54.63	58.34	25.6567	57.5467	1.1654	1.83e-94	4.02e-93	TSB1	PREDICTED: tryptophan synthase beta chain 1 [Solanum lycopersicum]
Solyc03g083400.3	31.91	30.16	30.92	2.02	2.85	2.11	30.9967	2.32667	-3.73578	2.51e-94	5.5e-93	CO3	PREDICTED: zinc finger protein CONSTANS-LIKE 6 isoform X1 [Solanum lycopersicum]
Solyc01g080010.2	22.11	21.88	21.15	45.55	53.18	49.96	21.7133	49.5633	1.19069	2.68e-94	5.88e-93	BG	xyloglucan-specific fungal endoglucanase inhibitor protein precursor [Solanum lycopersicum]
Solyc09g074210.3	29.05	29.33	27.19	3.48	3.72	4.74	28.5233	3.98	-2.8413	2.76e-94	6.06e-93	--	DNAse I-like superfamily protein [Theobroma cacao]
Solyc11g010810.1	25.28	25.46	25.81	0.53	1.03	0.67	25.5167	0.743333	-5.10129	6.42e-94	1.41e-92	UGT91A1	PREDICTED: UDP-glycosyltransferase 91A1-like [Solanum lycopersicum]
Solyc10g085400.3	14.81	13.37	14.07	1.65	1.74	1.87	14.0833	1.75333	-3.00582	7.48e-94	1.63e-92	ddl	PREDICTED: uncharacterized protein LOC101268046 [Solanum lycopersicum]
Solyc03g007940.4	28.53	30.47	29.4	1.74	1.45	1.59	29.4667	1.59333	-4.20896	1.1e-93	2.4e-92	GSVIVT00026920001	PREDICTED: probable polygalacturonase [Solanum lycopersicum]
Solyc04g064870.3	9.73	8.34	9.75	35.95	38.1	35.6	9.27333	36.55	1.97871	1.45e-93	3.15e-92	--	protein early flowering 2-like [Solanum lycopersicum]
Solyc05g056060.4	59.16	56.26	55.66	17.41	19.04	19.28	57.0267	18.5767	-1.61815	1.54e-93	3.35e-92	-	-
Solyc01g099150.5.1	0.49	0.46	0.51	9.41	7.58	8.96	0.486667	8.65	4.15169	1.64e-93	3.58e-92	LOX1.5	lipoxygenase [Solanum lycopersicum]
MSTRG.2434	4.89	4.72	5.19	27.63	26.73	25.77	4.93333	26.71	2.43675	1.75e-93	3.8e-92	--	embryogenic cell protein 40 [Solanum lycopersicum]
Solyc07g006200.3	24.92	24.03	23.82	63.94	57.02	58.3	24.2567	59.7533	1.30064	1.84e-93	4e-92	HDDC2	PREDICTED: HD domain-containing protein 2 [Solanum lycopersicum]
Solyc05g008090.3	15.57	14.27	16.03	1.57	1.63	1.34	15.29	1.51333	-3.33679	3.1e-93	6.73e-92	WDL7	PREDICTED: protein WVD2-like 7 [Solanum lycopersicum]
Solyc10g018300.3	231.73	231.63	221.29	93.85	101.39	96.33	228.217	97.19	-1.23152	3.63e-93	7.86e-92	TKL-1	PREDICTED: transketolase, chloroplastic [Solanum lycopersicum]
Solyc01g097860.4	35.24	29.44	30.59	3.63	3.44	3.31	31.7567	3.46	-3.19822	4.4e-93	9.52e-92	--	PREDICTED: uncharacterized protein LOC101244036 [Solanum lycopersicum]
Solyc08g016720.1	24.55	21.45	23.28	1.75	2.35	2.35	23.0933	2.15	-3.42507	4.67e-93	1.01e-91	NCED3	PREDICTED: probable 9-cis-epoxycarotenoid dioxygenase NCED5, chloroplastic [Solanum lycopersicum]
Solyc10g051020.2	6.53	6.81	7.71	22.79	23.09	25.79	7.01667	23.89	1.76755	5.12e-93	1.11e-91	CYP72A1	PREDICTED: cytochrome P450 CYP72A219 [Solanum lycopersicum]
Solyc10g006230.3	715.94	703.16	676.93	312.9	300.79	295.45	698.677	303.047	-1.20508	5.14e-93	1.11e-91	CAB7	chlorophyll a-b binding protein 7, chloroplastic [Solanum lycopersicum]
Solyc02g086300.4	68.52	67.08	64	18.67	18.21	17.75	66.5333	18.21	-1.86935	6.58e-93	1.42e-91	--	PREDICTED: protein NtpR [Solanum pennellii]
Solyc10g080390.2	14.59	13.94	13.93	0.36	0.58	0.49	14.1533	0.476667	-4.89202	2.07e-92	4.45e-91	NEK6	PREDICTED: serine/threonine-protein kinase Nek6-like isoform X2 [Solanum lycopersicum]
Solyc08g076090.3	22.66	21.76	24.16	56.14	50.23	49.27	22.86	51.88	1.18235	2.4e-92	5.15e-91	At3g17800	PREDICTED: UV-B-induced protein At3g17800, chloroplastic [Solanum lycopersicum]
Solyc07g063340.3	243.23	258.01	247.98	92.74	91.64	85.78	249.74	90.0533	-1.47158	5.83e-92	1.25e-90	--	PREDICTED: uncharacterized protein LOC101249190 [Solanum lycopersicum]
Solyc02g085830.4	9.21	9.44	10.47	34.61	35.69	31.48	9.70667	33.9267	1.80537	1.14e-91	2.43e-90	--	PREDICTED: IST1 homolog [Solanum lycopersicum]
Solyc06g084050.4	98.32	96.9	101.09	18.65	16.39	13.37	98.77	16.1367	-2.61373	1.15e-91	2.44e-90	PSBW	PREDICTED: photosystem II reaction center W protein, chloroplastic-like [Solanum lycopersicum]
Solyc04g016470.4	27.99	29.29	31.94	63.59	73.56	65.33	29.74	67.4933	1.18234	1.66e-91	3.54e-90	--	-
Solyc03g119540.3	23.25	22.16	24.76	1.75	1.48	0.99	23.39	1.40667	-4.05554	1.8e-91	3.82e-90	COL16	PREDICTED: zinc finger protein CONSTANS-LIKE 16-like [Solanum lycopersicum]
Solyc04g077440.4	36.95	37.39	39.44	8.87	8.7	9.12	37.9267	8.89667	-2.09188	1.95e-91	4.15e-90	SQE1	PREDICTED: squalene monooxygenase [Solanum lycopersicum]
Solyc03g117810.4	39.62	37.77	38.69	6.72	5.53	6.17	38.6933	6.14	-2.65577	1.96e-91	4.16e-90	ABCI17	PREDICTED: ABC transporter I family member 17 [Solanum lycopersicum]
Solyc08g077180.3	14.58	11.87	12.57	30.98	32.16	30.23	13.0067	31.1233	1.25875	3e-91	6.34e-90	PKP3	PREDICTED: pyruvate kinase isozyme G, chloroplastic [Solanum lycopersicum]
Solyc01g010490.4	18.85	17.59	14.44	40.22	42.34	42.03	16.96	41.53	1.29202	3.95e-91	8.33e-90	CYP83B1	PREDICTED: cytochrome P450 71A1-like [Solanum lycopersicum]
Solyc04g064880.4	0.62	0.64	1.29	25.32	29.06	23.15	0.85	25.8433	4.92619	8.78e-91	1.85e-89	--	PREDICTED: pathogen-related protein [Solanum lycopersicum]
Solyc01g008000.3	833.5	913.85	866.3	365.82	351.62	355.63	871.217	357.69	-1.28432	1.53e-90	3.22e-89	ARF	PREDICTED: ADP-ribosylation factor 2-like [Solanum lycopersicum]
Solyc09g098360.4	260.38	276.23	273.44	105.9	105.69	103.3	270.017	104.963	-1.36316	2.14e-90	4.5e-89	--	-
Solyc03g031850.1	7.96	7.13	6.85	32.41	31.88	29.03	7.31333	31.1067	2.08862	2.5e-90	5.24e-89	--	PREDICTED: uncharacterized protein LOC101257636 [Solanum lycopersicum]
Solyc04g081440.3	178.62	181.31	183.22	75.47	78.92	76.66	181.05	77.0167	-1.23315	2.91e-90	6.12e-89	INVB	PREDICTED: probable alkaline/neutral invertase D [Solanum lycopersicum]
Solyc03g019650.3	107.97	100.89	106.74	40.75	40.72	40.16	105.2	40.5433	-1.3756	3.73e-90	7.8e-89	--	PREDICTED: protein NUCLEAR FUSION DEFECTIVE 4 isoform X1 [Solanum lycopersicum]
Solyc12g005060.1	39.18	32.16	33.04	74.56	75.57	77.96	34.7933	76.03	1.12776	3.99e-90	8.35e-89	ATPC	PREDICTED: ATP synthase gamma chain, chloroplastic-like [Solanum lycopersicum]
Solyc01g091950.4	42.96	44.27	42.75	11.25	11.64	11.44	43.3267	11.4433	-1.92075	4.65e-90	9.73e-89	LPEAT2	PREDICTED: lysophospholipid acyltransferase LPEAT2 [Solanum lycopersicum]
Solyc11g012850.2	11.75	10.91	12.06	29.27	26.67	28.32	11.5733	28.0867	1.27908	5.06e-90	1.06e-88	CAO	PREDICTED: chlorophyllide a oxygenase, chloroplastic-like [Solanum lycopersicum]
Solyc02g021220.1	5.68	4.96	5.21	17.33	16.87	16.81	5.28333	17.0033	1.6863	6.18e-90	1.29e-88	SBT1.5	PREDICTED: subtilisin-like protease SBT1.5 [Solanum lycopersicum]
Solyc06g007470.3	630.63	680.39	671.82	264.38	253.95	242.81	660.947	253.713	-1.38133	8.19e-90	1.71e-88	RPS26C	PREDICTED: 40S ribosomal protein S26-3 [Solanum lycopersicum]
Solyc07g066290.3	32.68	33.87	34.24	8.52	8.69	8.44	33.5967	8.55	-1.97432	9.98e-90	2.08e-88	dnaJ	Chaperone DnaJ-domain superfamily protein isoform 1 [Theobroma cacao]
Solyc07g006220.2	141.41	148.81	150.56	51.57	51.45	50.33	146.927	51.1167	-1.52323	1.72e-89	3.57e-88	GAE1	PREDICTED: UDP-glucuronate 4-epimerase 1 [Solanum lycopersicum]
Solyc02g082700.3	214.41	221.77	221.83	77.67	78.81	79.41	219.337	78.63	-1.48	1.85e-89	3.84e-88	HMGB2	PREDICTED: HMG1/2-like protein [Solanum lycopersicum]
Solyc03g116790.4	20.73	19.4	20.65	40.87	42.52	39.79	20.26	41.06	1.0191	1.87e-89	3.89e-88	dnaJ	PREDICTED: chaperone protein DnaJ [Solanum pennellii]
Solyc03g118100.4	2.64	1.92	1.29	17.8	18.99	17.51	1.95	18.1	3.21444	2.45e-89	5.09e-88	Cbr3	PREDICTED: carbonyl reductase [NADPH] 3-like [Solanum lycopersicum]
Solyc01g091130.4	3.47	3.82	3.56	16.21	14.91	15.86	3.61667	15.66	2.11435	3.1e-89	6.41e-88	--	Nitroreductase family protein isoform 1 [Theobroma cacao]
Solyc11g006750.1	31.87	31.47	34.53	107.85	97.41	120.77	32.6233	108.677	1.73607	9.92e-89	2.05e-87	--	PREDICTED: uncharacterized protein At2g27730, mitochondrial [Solanum lycopersicum]
Solyc03g119060.3	39.85	35.47	34.9	5.77	5.8	8.34	36.74	6.63667	-2.46882	1.67e-88	3.45e-87	DOX2	alpha-dioxygenase 2 [Solanum lycopersicum]
Solyc09g014350.3	17.87	17.24	18.16	1.25	0.58	0.8	17.7567	0.876667	-4.34019	1.69e-88	3.49e-87	GPAT6	glycerol-3-phosphate 2-O-acyltransferase 6 [Solanum lycopersicum]
Solyc12g099270.2	63.04	64.63	62.78	21.91	21.53	20.64	63.4833	21.36	-1.57147	2.03e-88	4.18e-87	--	PREDICTED: uncharacterized protein LOC107007135 [Solanum pennellii]
Solyc01g087680.4	41.98	49.85	49.32	96.65	94.87	93.62	47.05	95.0467	1.01444	2.13e-88	4.38e-87	--	PREDICTED: uncharacterized protein LOC101255031 [Solanum lycopersicum]
Solyc10g024410.2	91.06	89.66	90.57	31	30.15	30.15	90.43	30.4333	-1.57115	1.57e-87	3.23e-86	Os02g0127700	PREDICTED: ribose-phosphate pyrophosphokinase 1 isoform X1 [Solanum lycopersicum]
Solyc01g010580.3	320.95	344.4	336.17	124.09	134.63	130.99	333.84	129.903	-1.36172	1.91e-87	3.92e-86	RPS9C	PREDICTED: 40S ribosomal protein S9-2 [Solanum lycopersicum]
Solyc09g090900.4	52.33	49.18	50.58	13.14	14.22	14.14	50.6967	13.8333	-1.87374	2.19e-87	4.49e-86	IIL1	PREDICTED: 3-isopropylmalate dehydratase large subunit, chloroplastic [Solanum lycopersicum]
Solyc02g093580.4	0.69	0.93	0.89	14.33	14.3	13.8	0.836667	14.1433	4.07933	2.97e-87	6.08e-86	9612	probable pectate lyase P18 precursor [Solanum lycopersicum]
Solyc08g080050.4	129.89	121	128.98	42.61	43.83	45.8	126.623	44.08	-1.52235	3.67e-87	7.51e-86	PGRL1A	PREDICTED: PGR5-like protein 1A, chloroplastic [Solanum lycopersicum]
Solyc11g072190.2	526.35	548.21	537.03	233.2	221.45	217.62	537.197	224.09	-1.26137	4.94e-87	1.01e-85	At5g12110	PREDICTED: elongation factor 1-beta 2 [Solanum lycopersicum]
Solyc06g063230.3	49.98	53.69	53.33	11.72	12.01	12.07	52.3333	11.9333	-2.13273	6.9e-87	1.41e-85	--	WD repeat-containing protein 49 isoform 2 [Theobroma cacao]
Solyc02g078590.1	33.66	34.63	37.12	4.29	5.13	5.01	35.1367	4.81	-2.86887	9.39e-87	1.91e-85	A4galt	PREDICTED: lactosylceramide 4-alpha-galactosyltransferase [Solanum pennellii]
Solyc09g011810.3	105.16	103.59	98.53	33.33	35.66	33.88	102.427	34.29	-1.57873	1.48e-86	3e-85	CFBP1	PREDICTED: fructose-1,6-bisphosphatase, chloroplastic [Solanum lycopersicum]
Solyc01g106500.4	4.15	3.12	3.15	13.41	14.49	16.93	3.47333	14.9433	2.10511	1.64e-86	3.33e-85	RLK7	PREDICTED: receptor-like protein kinase HAIKU2 [Solanum lycopersicum]
Solyc10g007070.4	57.13	54.92	58.51	11.17	12.14	8.83	56.8533	10.7133	-2.40784	1.79e-86	3.63e-85	ENODL1	PREDICTED: early nodulin-like protein 2 [Solanum lycopersicum]
Solyc03g025410.4	41.03	38.69	41.89	7.23	7.01	6.83	40.5367	7.02333	-2.529	2.17e-86	4.4e-85	TIC32	PREDICTED: short-chain dehydrogenase TIC 32, chloroplastic-like [Solanum lycopersicum]
Solyc02g069620.4	32.04	29.16	31.36	3.58	3.22	2.64	30.8533	3.14667	-3.29353	3.91e-86	7.92e-85	RPI4	PREDICTED: probable ribose-5-phosphate isomerase 4, chloroplastic [Solanum lycopersicum]
Solyc03g123560.3	26.27	28.4	26.74	58.99	54.51	57.95	27.1367	57.15	1.07451	4.05e-86	8.21e-85	dnajc7	PREDICTED: chaperone protein DnaJ isoform X2 [Solanum pennellii]
Solyc08g075490.4	17.6	14.42	17.07	1.09	0.89	1	16.3633	0.993333	-4.04204	5.41e-86	1.1e-84	CCD4	PREDICTED: probable carotenoid cleavage dioxygenase 4, chloroplastic isoform X1 [Solanum lycopersicum]
Solyc06g060120.3	38.44	36.93	37.76	11.99	11.9	11.46	37.71	11.7833	-1.6782	5.68e-86	1.15e-84	SWI3C	PREDICTED: SWI/SNF complex subunit SWI3C [Solanum lycopersicum]
Solyc07g006340.3	21.34	21.62	20.46	50.9	48.93	50.09	21.14	49.9733	1.24118	5.89e-86	1.19e-84	--	PREDICTED: uncharacterized protein LOC101260060 [Solanum lycopersicum]
Solyc02g038803.1	378.02	401.67	378.43	161.13	153.2	152.85	386.04	155.727	-1.30973	7.9e-86	1.59e-84	EIF6-2	PREDICTED: eukaryotic translation initiation factor 6-2 [Solanum lycopersicum]
Solyc03g121890.1	17.89	17.58	20.47	40.53	42.04	40.41	18.6467	40.9933	1.13647	1.1e-85	2.21e-84	--	PREDICTED: formin-like protein 20 [Solanum lycopersicum]
Solyc09g008930.4	51.38	50.64	50.22	12.12	13.95	14.25	50.7467	13.44	-1.91678	1.67e-85	3.36e-84	--	PREDICTED: uncharacterized protein LOC101246082 [Solanum lycopersicum]
Solyc01g109110.3	7.29	6.95	7.38	15.97	17.58	16.98	7.20667	16.8433	1.22477	2e-85	4.03e-84	XLG1	PREDICTED: extra-large guanine nucleotide-binding protein 1-like [Solanum lycopersicum]
Solyc08g077230.3	3.33	2.57	4.27	16.86	15.08	16.89	3.39	16.2767	2.26345	2.05e-85	4.12e-84	APRR2	two-component response regulator-like APRR2-like [Solanum lycopersicum]
Solyc03g122360.3	0.69	0.86	0.81	12.74	10.46	12.72	0.786667	11.9733	3.92793	4.23e-85	8.48e-84	CYP75B2	PREDICTED: cytochrome P450 71A1-like [Solanum lycopersicum]
Solyc01g066740.3	11.25	10.39	10.64	1	1.5	1.64	10.76	1.38	-2.96294	4.86e-85	9.72e-84	--	PREDICTED: putative E3 ubiquitin-protein ligase LIN [Solanum lycopersicum]
Solyc08g080490.3	0	0.3	0.5	139.61	160.82	156.15	0.266667	152.193	9.15665	7.17e-85	1.43e-83	--	PREDICTED: 2S sulfur-rich seed storage protein 2-like [Solanum lycopersicum]
Solyc09g089690.3	32.22	27.43	28.31	3.96	4.74	3.84	29.32	4.18	-2.81031	8.01e-85	1.6e-83	ACO3	PREDICTED: 1-aminocyclopropane-1-carboxylate oxidase homolog [Solanum lycopersicum]
Solyc12g088700.1	32.9	33.65	31.9	0.47	0.46	0.51	32.8167	0.48	-6.09525	1.2e-84	2.39e-83	TOGT1	PREDICTED: scopoletin glucosyltransferase-like isoform X1 [Solanum lycopersicum]
Solyc10g012170.3	8.36	8.41	9.54	24.55	26	24.08	8.77	24.8767	1.50414	1.78e-84	3.55e-83	CRCK2	PREDICTED: calmodulin-binding receptor-like cytoplasmic kinase 2 isoform X2 [Solanum lycopersicum]
Solyc06g084250.4	18.79	16.53	16.42	2.45	2.02	2.04	17.2467	2.17	-2.99055	2.36e-84	4.7e-83	ARIA	PREDICTED: ARM REPEAT PROTEIN INTERACTING WITH ABF2 [Solanum lycopersicum]
Solyc12g042950.2	154.87	148.77	154.11	62.14	64	65.72	152.583	63.9533	-1.25451	3.16e-84	6.29e-83	AATP1	PREDICTED: plastidic ATP/ADP-transporter [Solanum lycopersicum]
Solyc01g079860.3	22.12	22.72	22.62	44.84	47.67	44.43	22.4867	45.6467	1.02144	5.62e-84	1.12e-82	VIT_05s0020g02800	PREDICTED: ATP-dependent (S)-NAD(P)H-hydrate dehydratase [Solanum lycopersicum]
Solyc07g007750.3	84.4	84.16	87.44	14.7	17.56	15.21	85.3333	15.8233	-2.43106	7.11e-84	1.41e-82	PDF2.2	gamma-thionin precursor [Solanum lycopersicum]
Solyc02g087060.4	28.73	27.7	28.99	4.02	4.16	3.79	28.4733	3.99	-2.83515	9.48e-84	1.88e-82	At3g28050	PREDICTED: WAT1-related protein At3g28050 [Solanum lycopersicum]
Solyc07g051840.4	2.86	2.98	2.61	13.33	12.86	12.32	2.81667	12.8367	2.18821	5.12e-83	1.01e-81	WRKY6	PREDICTED: probable WRKY transcription factor 31 [Solanum lycopersicum]
Solyc01g106090.3	29.07	27.68	27.68	61.59	62.28	56.46	28.1433	60.11	1.09481	7.92e-83	1.56e-81	PPD1	PREDICTED: psbP domain-containing protein 1, chloroplastic isoform X1 [Solanum lycopersicum]
Solyc11g006500.2	37.41	43.3	38.23	83.52	76.97	81.35	39.6467	80.6133	1.02382	7.93e-83	1.56e-81	VPS60-1	PREDICTED: charged multivesicular body protein 5 [Solanum lycopersicum]
Solyc02g087840.3	34.42	29.98	28.34	0.73	0.51	0.35	30.9133	0.53	-5.86609	1.09e-82	2.13e-81	ATHB-13	PREDICTED: homeobox-leucine zipper protein ATHB-13-like [Solanum lycopersicum]
Solyc04g050920.3	29.19	32.6	28.07	4.07	4.84	3.95	29.9533	4.28667	-2.80479	1.09e-82	2.15e-81	--	PREDICTED: uncharacterized protein LOC101268176 [Solanum lycopersicum]
Solyc09g082970.3	170.94	166.73	164.39	75.19	73.84	76.35	167.353	75.1267	-1.1555	1.4e-82	2.75e-81	PKP1	PREDICTED: pyruvate kinase isozyme A, chloroplastic [Solanum lycopersicum]
Solyc10g054900.2	0.39	0.16	0.46	76.45	64.31	44.95	0.336667	61.9033	7.52255	2.15e-82	4.21e-81	--	PREDICTED: proline-rich protein 4-like [Solanum lycopersicum]
Solyc10g017970.1	84.9	75.86	74.34	230.6	299.39	249.43	78.3667	259.807	1.72913	5.67e-82	1.11e-80	Cht3	class I chitinase [Solanum tuberosum]
Solyc10g007670.4	54.21	55.98	52.85	7.61	8.04	6.68	54.3467	7.44333	-2.86817	8.98e-82	1.76e-80	--	PREDICTED: nifU-like protein 3, chloroplastic [Nicotiana tomentosiformis]
Solyc09g082990.3	92.52	94.69	94.6	32.25	27.95	32.04	93.9367	30.7467	-1.61126	1.26e-81	2.46e-80	GME-1	GDP-mannose 3',5'-epimerase [Solanum lycopersicum]
Solyc09g007920.4	366.32	392.87	376.28	165.52	149.03	154.38	378.49	156.31	-1.27585	1.37e-81	2.68e-80	PAL5	phenylalanine ammonia-lyase 3 [Solanum lycopersicum]
Solyc12g037970.2	22.27	22.05	20.17	49.45	49.09	51.4	21.4967	49.98	1.21724	1.54e-81	3.01e-80	At1g18440	PREDICTED: peptidyl-tRNA hydrolase, mitochondrial [Solanum lycopersicum]
Solyc11g007200.3	9.07	6.1	7.38	57.52	54.67	60.93	7.51667	57.7067	2.94057	2.09e-81	4.08e-80	CCH	PREDICTED: copper transport protein ATX1 isoform X1 [Solanum lycopersicum]
Solyc02g089120.4	34.57	37.24	33.73	8.73	7.37	7.25	35.18	7.78333	-2.1763	2.89e-81	5.63e-80	COB	PREDICTED: protein COBRA [Solanum lycopersicum]
Solyc04g054256.1	20.33	19.5	17.35	0.69	1.52	1.25	19.06	1.15333	-4.04667	5.26e-81	1.02e-79	CYP750A1	PREDICTED: cytochrome P450 CYP736A12-like [Solanum lycopersicum]
Solyc09g072560.4	0	0.12	0.17	82.19	103.1	114.64	0.0966667	99.9767	10.0144	5.32e-81	1.03e-79	GLUA1	PREDICTED: 11S globulin seed storage protein 2-like [Solanum lycopersicum]
Solyc05g051060.3	23.46	22.66	24.5	3.12	3.95	3.26	23.54	3.44333	-2.77324	8.85e-81	1.72e-79	KAN1	PREDICTED: transcription repressor KAN1-like isoform X1 [Solanum lycopersicum]
Solyc04g079120.3	5.7	4.91	4.86	16.17	16.19	17.68	5.15667	16.68	1.69361	2.23e-80	4.31e-79	At1g47380	PREDICTED: probable protein phosphatase 2C 12 [Solanum lycopersicum]
Solyc09g009190.4	32.98	31.86	32.16	9.31	9.91	9.95	32.3333	9.72333	-1.7335	2.26e-80	4.37e-79	-	-
Solyc01g008790.4	23.95	24.13	24.82	3.92	4.18	3.24	24.3	3.78	-2.6845	2.38e-80	4.59e-79	NPC2	PREDICTED: non-specific phospholipase C2 [Solanum lycopersicum]
Solyc02g083670.4	6.97	6.73	6.86	0.54	0.55	0.5	6.85333	0.53	-3.69274	2.82e-80	5.45e-79	AHK1	PREDICTED: histidine kinase 1 [Solanum lycopersicum]
Solyc10g083670.3	12.15	13.39	14.38	0.4	0.71	0.39	13.3067	0.5	-4.73408	2.93e-80	5.66e-79	CSLA9	PREDICTED: glucomannan 4-beta-mannosyltransferase 9 [Solanum lycopersicum]
Solyc07g063230.3	16.08	14.62	16.01	1.87	2.18	1.79	15.57	1.94667	-2.99969	3.93e-80	7.58e-79	CHER1	PREDICTED: choline transporter-like protein 2 [Solanum lycopersicum]
Solyc12g088420.2	7.61	9.5	7.85	33.5	28.38	31.15	8.32	31.01	1.89808	5.95e-80	1.15e-78	sym1	PREDICTED: protein SYM1 [Solanum lycopersicum]
Solyc06g007980.4	40.86	42.35	39.39	10.52	8.2	10.28	40.8667	9.66667	-2.07983	1.32e-79	2.55e-78	UGT80A2	PREDICTED: sterol 3-beta-glucosyltransferase UGT80A2 isoform X2 [Solanum lycopersicum]
Solyc10g080880.2	0.75	1.58	1.31	12.22	11.69	11.09	1.21333	11.6667	3.26534	2.09e-79	4.01e-78	PIN1B	auxin efflux facilitator SlPIN7 [Solanum lycopersicum]
Solyc01g008230.4	105.32	109.34	106.85	36.76	35.73	37.66	107.17	36.7167	-1.54539	3.9e-79	7.48e-78	TCP7	TCP transcription factor 15 [Solanum lycopersicum]
Solyc09g025210.3	0.12	0.04	0.1	77.02	94.92	101.4	0.0866667	91.1133	10.038	4.54e-79	8.68e-78	CRA1	PREDICTED: 12S seed storage protein CRA1-like [Solanum lycopersicum]
Solyc11g005080.1	50.37	54.81	51.17	13.2	15.64	14.76	52.1167	14.5333	-1.84238	6.35e-79	1.21e-77	--	DPP6 N-terminal domain-like protein [Theobroma cacao]
Solyc01g090590.3	11.6	11.62	11.78	28.46	27.02	25.77	11.6667	27.0833	1.21501	9.38e-79	1.79e-77	--	PREDICTED: uncharacterized protein LOC101263350 isoform X1 [Solanum lycopersicum]
Solyc09g010940.4	91.24	91.24	88.84	29.97	28.93	29.67	90.44	29.5233	-1.61511	9.58e-79	1.82e-77	--	PREDICTED: suppressor of disruption of TFIIS [Solanum tuberosum]
Solyc03g025600.3	49.96	49.66	51.16	14.1	13.84	14.93	50.26	14.29	-1.8144	1.28e-78	2.43e-77	PAE9	PREDICTED: tripeptidyl-peptidase 2-like isoform X1 [Solanum pennellii]
Solyc09g008190.3	19.93	19.04	20.93	50.21	44.46	46.46	19.9667	47.0433	1.2364	1.47e-78	2.78e-77	acyP	PREDICTED: acylphosphatase [Solanum pennellii]
Solyc01g005810.3	109.27	110.22	110.44	39.5	39.43	40.73	109.977	39.8867	-1.46322	1.65e-78	3.13e-77	mak16-a	PREDICTED: protein MAK16 homolog B [Solanum lycopersicum]
Solyc08g007040.3	44.94	43.67	45.5	1.58	1.01	2.9	44.7033	1.83	-4.61047	1.84e-78	3.49e-77	GDCSH	glycine cleavage system H protein, mitochondrial [Solanum lycopersicum]
Solyc01g091170.3	19.49	18.64	18.46	0.34	0.37	0.23	18.8633	0.313333	-5.91174	1.88e-78	3.56e-77	ARGAH1	arginase 2 [Solanum lycopersicum]
Solyc06g050510.3	24.64	21.77	24.16	5.53	6.86	6.67	23.5233	6.35333	-1.88851	2.47e-78	4.66e-77	CLSY1	PREDICTED: SNF2 domain-containing protein CLASSY 1-like [Solanum lycopersicum]
Solyc08g066240.3	5.16	9.35	16.48	3198.42	3103.33	3109.08	10.33	3136.94	8.24638	2.57e-78	4.86e-77	HDC	PREDICTED: histidine decarboxylase [Solanum lycopersicum]
Solyc01g005020.3	33.46	31.11	31.07	10.67	10.46	10.77	31.88	10.6333	-1.58406	3.23e-78	6.08e-77	NHX7	plasmalemma Na+/H+ antiporter [Solanum lycopersicum]
Solyc01g099770.3	9092.58	9641.58	9433.11	4274.77	4014.57	3827.81	9389.09	4039.05	-1.21697	4.31e-78	8.11e-77	TCTP	translationally-controlled tumor protein homolog [Solanum lycopersicum]
Solyc05g008380.4	14.32	14.85	13.64	29.28	29.69	28.94	14.27	29.3033	1.03808	4.37e-78	8.22e-77	--	PREDICTED: uncharacterized protein LOC101260434 [Solanum lycopersicum]
Solyc09g092767.1	0.93	0.83	0.49	151.65	179.14	318.72	0.75	216.503	8.17328	5.36e-78	1.01e-76	--	PREDICTED: DNA-directed RNA polymerase II subunit RPB1-like [Solanum pennellii]
Solyc06g084460.4	15.77	14.29	15.25	0.91	0.71	1.01	15.1033	0.876667	-4.10669	1.23e-77	2.31e-76	EMB3004	PREDICTED: bifunctional 3-dehydroquinate dehydratase/shikimate dehydrogenase, chloroplastic [Solanum lycopersicum]
Solyc03g114840.3	75.95	80.51	80.53	22.51	19.1	22.69	78.9967	21.4333	-1.88194	1.54e-77	2.87e-76	EJ2	MADS-box protein 1 [Solanum lycopersicum]
Solyc02g080520.4	2.19	2.07	1.91	10.47	13.47	11.09	2.05667	11.6767	2.50525	2.12e-77	3.96e-76	--	PREDICTED: probable DNA double-strand break repair Rad50 ATPase isoform X2 [Gossypium hirsutum]
Solyc07g045540.4	27.31	27.15	28.36	6.22	5.88	5.52	27.6067	5.87333	-2.23277	3.02e-77	5.64e-76	G6PD	PREDICTED: glucose-6-phosphate 1-dehydrogenase, chloroplastic [Solanum lycopersicum]
Solyc03g078520.4	6.99	6.34	5.9	18.6	17.45	18.47	6.41	18.1733	1.50343	3.5e-77	6.51e-76	At5g10290	PREDICTED: probable LRR receptor-like serine/threonine-protein kinase At5g10290 isoform X1 [Solanum lycopersicum]
Solyc11g018500.3	14.39	13.48	13.85	0.05	0.28	0.26	13.9067	0.196667	-6.14388	5.32e-77	9.87e-76	BGAL16	PREDICTED: beta-galactosidase 16-like isoform X1 [Solanum lycopersicum]
Solyc07g008620.1	1.3	1.26	1.43	7.82	8.05	6.95	1.33	7.60667	2.51584	1.49e-76	2.77e-75	EIX1	EIX receptor 1 precursor [Solanum lycopersicum]
Solyc08g078300.4	22.57	21.03	23.44	1.24	1.07	1.34	22.3467	1.21667	-4.19905	1.66e-76	3.07e-75	HAT4	homeobox-leucine zipper protein HB2-like [Solanum lycopersicum]
Solyc10g079370.3	119.56	114.93	114.5	45.76	45.72	45.37	116.33	45.6167	-1.35059	1.95e-76	3.6e-75	TFIIB2	PREDICTED: transcription initiation factor IIB-2 isoform X2 [Solanum lycopersicum]
Solyc07g045090.3	4.86	4.11	4.82	19.95	19.11	23.03	4.59667	20.6967	2.17074	2.56e-76	4.73e-75	DBR	2-alkenal reductase (NADP(+)-dependent)-like [Solanum lycopersicum]
Solyc10g084280.2	44.25	40.21	42.51	11.86	11.83	11.28	42.3233	11.6567	-1.8603	2.65e-76	4.89e-75	IQD1	PREDICTED: protein IQ-DOMAIN 1-like [Solanum lycopersicum]
Solyc02g082930.3	11.55	11.01	10.71	31.45	31.49	31.05	11.09	31.33	1.49829	2.76e-76	5.08e-75	CHI17	acidic 27 kDa endochitinase precursor [Solanum lycopersicum]
Solyc06g076700.1	2.52	2.57	2.04	11.71	12.75	13.6	2.37667	12.6867	2.4163	2.86e-76	5.26e-75	--	PREDICTED: UPF0503 protein At3g09070, chloroplastic-like [Solanum lycopersicum]
Solyc08g082830.3	11.44	11.74	9.95	24.01	25.7	23.74	11.0433	24.4833	1.14862	2.98e-76	5.48e-75	At1g55090	PREDICTED: glutamine-dependent NAD(+) synthetase [Solanum lycopersicum]
Solyc12g005410.2	11.85	11.01	12.1	27.29	28.24	30.28	11.6533	28.6033	1.29544	3.09e-76	5.68e-75	BASS1	PREDICTED: probable sodium/metabolite cotransporter BASS1, chloroplastic [Solanum lycopersicum]
Solyc01g014560.4	1.47	1.16	1.66	15.62	14.94	14.28	1.43	14.9467	3.38574	3.26e-76	5.98e-75	LECRK2	PREDICTED: G-type lectin S-receptor-like serine/threonine-protein kinase LECRK2 [Solanum lycopersicum]
Solyc08g081280.3	9.8	9.62	10.27	23.37	24.72	23.55	9.89667	23.88	1.27079	7.92e-76	1.45e-74	CDKD-1	PREDICTED: cyclin-dependent kinase D-3-like [Solanum lycopersicum]
Solyc02g082140.3	59.64	60	57.88	18.72	20.27	19.86	59.1733	19.6167	-1.59287	1.04e-75	1.91e-74	GALS3	PREDICTED: galactan beta-1,4-galactosyltransferase GALS3-like [Solanum lycopersicum]
Solyc03g082560.3	24.85	21.68	24.97	2.13	2.42	1.62	23.8333	2.05667	-3.5346	1.14e-75	2.09e-74	PLR1	PREDICTED: pyridoxal reductase, chloroplastic [Solanum lycopersicum]
Solyc11g040150.2	20.37	19.9	18.86	2.69	2.68	3.1	19.71	2.82333	-2.80346	1.36e-75	2.49e-74	Hgsnat	PREDICTED: heparan-alpha-glucosaminide N-acetyltransferase [Solanum lycopersicum]
Solyc02g064940.1	22.12	21.62	19.76	0.4	0.44	0.91	21.1667	0.583333	-5.18133	1.47e-75	2.69e-74	At4g06744	PREDICTED: uncharacterized protein At4g06744-like [Solanum lycopersicum]
Solyc06g074710.1	6.3	9.44	6.26	79.76	68.98	71.92	7.33333	73.5533	3.32625	2.07e-75	3.77e-74	ACT-2	PREDICTED: agmatine coumaroyltransferase-2-like [Solanum lycopersicum]
Solyc12g042470.2	23.42	28.4	28.1	0.74	1.07	1.27	26.64	1.02667	-4.69755	2.31e-75	4.22e-74	DMAS1	PREDICTED: methylecgonone reductase-like [Solanum lycopersicum]
Solyc02g080510.1	355.92	366.32	357.66	140.71	129.35	122.67	359.967	130.91	-1.45929	2.82e-75	5.13e-74	--	PREDICTED: uncharacterized protein LOC101253959 [Solanum lycopersicum]
Solyc09g092480.1	1.53	1.51	1.05	14.42	13.36	13.02	1.36333	13.6	3.3184	3.95e-75	7.19e-74	UGT75L6	PREDICTED: crocetin glucosyltransferase, chloroplastic-like [Solanum lycopersicum]
Solyc02g092150.3	9.83	11.01	11.26	25.54	25.95	26.54	10.7	26.01	1.28146	4.76e-75	8.66e-74	ACR1	PREDICTED: ACT domain-containing protein ACR1 isoform X2 [Solanum lycopersicum]
Solyc03g115360.3	494.88	521.48	505.7	223.34	222.69	228.64	507.353	224.89	-1.17377	5.55e-75	1.01e-73	RPS19C	PREDICTED: 40S ribosomal protein S19-3 [Solanum lycopersicum]
Solyc10g052490.2	21.26	23.55	24.6	56.38	51.89	56.5	23.1367	54.9233	1.24724	7.23e-75	1.31e-73	PCBER	PREDICTED: isoflavone reductase homolog [Solanum lycopersicum]
Solyc09g083130.3	20.34	21.77	19.6	4.39	3.33	3.96	20.57	3.89333	-2.40146	1.34e-74	2.43e-73	AARE	PREDICTED: acylamino-acid-releasing enzyme-like isoform X2 [Solanum lycopersicum]
Solyc02g071100.3	11.9	11.01	11.97	31.04	30.32	30.24	11.6267	30.5333	1.39295	1.5e-74	2.7e-73	PUP10	PREDICTED: probable purine permease 10 isoform X1 [Solanum lycopersicum]
Solyc08g081620.4	5.7	6.8	5.62	21.19	18.69	23.75	6.04	21.21	1.81212	1.9e-74	3.43e-73	-	-
Solyc06g051410.4	7.16	7.29	7.51	23.67	24.99	25.1	7.32	24.5867	1.74796	1.97e-74	3.55e-73	PAI1	PREDICTED: N-(5'-phosphoribosyl)anthranilate isomerase 1, chloroplastic isoform X3 [Solanum lycopersicum]
Solyc11g065320.2	17.75	16.58	16.45	2.29	2.52	2.52	16.9267	2.44333	-2.79238	2.01e-74	3.62e-73	Os07g0682400	PREDICTED: zinc finger CCCH domain-containing protein 23 isoform X1 [Solanum lycopersicum]
Solyc02g087970.1	155.51	144.98	158.57	19.38	24	26.13	153.02	23.17	-2.72339	3.95e-74	7.09e-73	MIF2	mini zinc finger protein [Solanum lycopersicum]
Solyc11g069190.2	47.84	46.44	47.2	14.84	16.39	15.81	47.16	15.68	-1.58864	3.99e-74	7.16e-73	ARF4	auxin response factor 4 [Solanum lycopersicum]
Solyc09g056340.3	14.54	17.01	13.45	45.02	40.78	40.65	15	42.15	1.49057	5.35e-74	9.59e-73	RABA5B	PREDICTED: ras-related protein RABA5b-like [Solanum lycopersicum]
Solyc08g082540.3	7.34	7.9	6.69	20.96	19.9	19.71	7.31	20.19	1.4657	6.4e-74	1.15e-72	SUN5	PREDICTED: SUN domain-containing protein 2 [Nicotiana attenuata]
Solyc04g078750.3	9.49	8.57	11.23	27.24	29.34	31.36	9.76333	29.3133	1.58611	8e-74	1.43e-72	--	Late embryogenesis abundant protein, LEA-14 [Corchorus olitorius]
Solyc06g076490.3	39.25	36.99	36.97	9.41	9.05	8.09	37.7367	8.85	-2.09222	9.6e-74	1.72e-72	--	PREDICTED: uncharacterized protein LOC101266832 [Solanum lycopersicum]
Solyc03g007830.3	20.57	25.66	24.71	66.01	60.23	59.12	23.6467	61.7867	1.38566	1.17e-73	2.08e-72	CURT1A	PREDICTED: protein CURVATURE THYLAKOID 1A, chloroplastic isoform X1 [Solanum lycopersicum]
Solyc02g071380.2	48.58	45.52	43.78	10.93	9.58	11.18	45.96	10.5633	-2.12131	1.22e-73	2.17e-72	SRG1	PREDICTED: protein SRG1 [Solanum lycopersicum]
Solyc02g094320.3	33.53	33.6	33.18	6.95	7.72	5.86	33.4367	6.84333	-2.28866	1.23e-73	2.19e-72	ARP2	PREDICTED: actin-related protein 2 [Solanum lycopersicum]
Solyc03g019780.4	340.08	365.85	344.57	146.28	145.63	135.66	350.167	142.523	-1.29684	1.82e-73	3.24e-72	179B	PREDICTED: 40S ribosomal protein SA [Solanum lycopersicum]
Solyc12g098740.2	68.06	68.92	64.12	26.19	24.45	25.52	67.0333	25.3867	-1.40081	2.88e-73	5.13e-72	EPSIN2	PREDICTED: clathrin interactor EPSIN 2 [Solanum lycopersicum]
Solyc01g079470.4	89.63	90.23	88.72	22.62	18.19	19.33	89.5267	20.0467	-2.15896	5.42e-73	9.62e-72	--	-
Solyc10g083940.1	0.84	0.81	0.94	9.09	11.96	11.25	0.863333	10.7667	3.64051	6.31e-73	1.12e-71	--	PREDICTED: uncharacterized membrane protein YMR155W-like [Nicotiana sylvestris]
Solyc01g108930.3	23.23	22.92	22.81	0.61	0.37	0.37	22.9867	0.45	-5.67473	6.37e-73	1.13e-71	REM16	PREDICTED: B3 domain-containing protein Os12g0591400-like [Solanum lycopersicum]
Solyc12g014490.3	22.87	23.78	20.44	3.51	4.02	3.73	22.3633	3.75333	-2.57489	6.77e-73	1.2e-71	MAP65-1	PREDICTED: 65-kDa microtubule-associated protein 1-like [Solanum lycopersicum]
Solyc06g076320.1	29.43	25.15	25.91	82.47	89.66	97.46	26.83	89.8633	1.74389	9e-73	1.59e-71	--	DVL domain-containing protein [Cephalotus follicularis]
Solyc01g111400.4	51.85	50.68	49.9	17.78	18.21	19.01	50.81	18.3333	-1.47064	1.25e-72	2.21e-71	SBT1.6	PREDICTED: subtilisin-like protease SBT1.6 [Solanum lycopersicum]
Solyc04g015360.3	2.82	2.34	2.17	12.42	15.09	15.92	2.44333	14.4767	2.56681	1.29e-72	2.27e-71	GATA8	PREDICTED: GATA transcription factor 8 [Solanum lycopersicum]
Solyc01g080200.3	8.91	8.76	8.37	1.25	1.33	1.31	8.68	1.29667	-2.74289	1.58e-72	2.78e-71	MED33A	PREDICTED: mediator of RNA polymerase II transcription subunit 33A [Solanum lycopersicum]
Solyc02g086930.4	64.57	66.06	65.55	21.68	21.52	21.14	65.3933	21.4467	-1.60839	1.98e-72	3.48e-71	HOX16	homeodomain leucine zipper protein [Solanum lycopersicum]
Solyc04g082720.3	24.99	27.03	26.48	60.09	59.57	59.71	26.1667	59.79	1.19217	3.08e-72	5.42e-71	IDM3	PREDICTED: increased DNA methylation 3 [Solanum lycopersicum]
Solyc04g011670.3	18.17	20.04	17.59	1.86	1.03	1.66	18.6	1.51667	-3.61633	3.33e-72	5.84e-71	TGA1A	PREDICTED: TGACG-sequence-specific DNA-binding protein TGA-1A isoform X2 [Solanum lycopersicum]
Solyc01g080020.2	68.72	70.76	69.05	23.24	23.5	22.35	69.51	23.03	-1.59371	4.04e-72	7.09e-71	--	PREDICTED: basic 7S globulin-like [Solanum lycopersicum]
Solyc12g100120.2	36.39	35.93	35.23	11.57	11.67	12.71	35.85	11.9833	-1.58094	4.38e-72	7.68e-71	--	PREDICTED: uncharacterized protein LOC101244563 [Solanum lycopersicum]
Solyc08g076880.3	27.48	30.01	29.07	67.9	69.76	65.79	28.8533	67.8167	1.2329	4.9e-72	8.58e-71	--	PREDICTED: uncharacterized protein LOC101244894 [Solanum lycopersicum]
Solyc04g009230.4	27.99	26.89	26.07	70.72	66.66	64.9	26.9833	67.4267	1.32125	5.4e-72	9.45e-71	YLS8	PREDICTED: thioredoxin-like protein YLS8 isoform X1 [Solanum lycopersicum]
Solyc09g074520.3	31.72	32.29	32.09	8.56	8.81	9.14	32.0333	8.83667	-1.858	6.82e-72	1.19e-70	TIR1	TIR1-like protein [Solanum lycopersicum]
Solyc11g070130.2	711.2	690.85	670.13	311.51	289.45	306.01	690.727	302.323	-1.19202	7.42e-72	1.3e-70	PRO1	profilin [Solanum lycopersicum]
Solyc01g111570.3	15.4	13.88	14.55	2.46	2.33	2.62	14.61	2.47	-2.56437	7.85e-72	1.37e-70	PERK13	PREDICTED: probable receptor-like serine/threonine-protein kinase At5g57670 [Solanum lycopersicum]
Solyc02g072260.4	6.56	8.02	8.07	28.49	29.43	27.56	7.55	28.4933	1.91608	9.43e-72	1.64e-70	--	PREDICTED: SAP-like protein BP-73 [Solanum lycopersicum]
Solyc06g065950.4	47.8	43.14	40.67	8.18	8.2	8.88	43.87	8.42	-2.38134	1.2e-71	2.09e-70	VAMP713	PREDICTED: vesicle-associated membrane protein 711 [Solanum lycopersicum]
Solyc02g083810.4	265.14	263.83	251.47	120.45	119.06	118.58	260.147	119.363	-1.12397	1.61e-71	2.79e-70	PETH	PREDICTED: ferredoxin--NADP reductase, leaf-type isozyme, chloroplastic [Solanum lycopersicum]
Solyc03g113280.3	3.19	4.29	4.43	23.12	21.23	20.25	3.97	21.5333	2.43936	1.65e-71	2.87e-70	--	PREDICTED: transmembrane protein DDB_G0273707/DDB_G0273361-like [Nicotiana tomentosiformis]
Solyc09g092490.3	6.82	4.08	4.72	28.59	29.65	26.13	5.20667	28.1233	2.43334	2.03e-71	3.53e-70	UGT75L6	PREDICTED: crocetin glucosyltransferase, chloroplastic-like [Solanum lycopersicum]
Solyc03g007330.3	24.99	22.91	24.81	6.22	6.32	6.87	24.2367	6.47	-1.90535	2.08e-71	3.61e-70	FTSH11	PREDICTED: ATP-dependent zinc metalloprotease FTSH 11, chloroplastic/mitochondrial [Solanum lycopersicum]
Solyc01g104850.3	17.28	16.55	16.41	1.45	1.73	1.91	16.7467	1.69667	-3.3031	2.29e-71	3.96e-70	SCPL42	PREDICTED: serine carboxypeptidase-like 42 isoform X1 [Solanum lycopersicum]
Solyc03g114720.3	33.3	29.73	31.34	9.07	8.51	8.36	31.4567	8.64667	-1.86315	3.44e-71	5.95e-70	BIM1	PREDICTED: transcription factor BIM1 isoform X2 [Solanum lycopersicum]
Solyc12g015910.1	31.08	32.92	26.88	63.7	61.33	67.17	30.2933	64.0667	1.08057	4.13e-71	7.13e-70	SUFE1	PREDICTED: sufE-like protein 1, chloroplastic/mitochondrial [Solanum lycopersicum]
Solyc02g079330.3	14.64	13.15	14.08	0.66	0.61	0.38	13.9567	0.55	-4.66538	4.15e-71	7.16e-70	ENT3	PREDICTED: equilibrative nucleotide transporter 3-like [Solanum lycopersicum]
Solyc05g053410.4	4.26	4.15	4.69	10.64	11.49	12.41	4.36667	11.5133	1.3987	4.94e-71	8.52e-70	PHYB	phytochrome B2 [Solanum lycopersicum]
Solyc10g080210.2	17.43	28.62	57.6	12706.9	12605.2	12683.9	34.55	12665.3	8.51798	5.77e-71	9.95e-70	PG2	polygalacturonase-2 precursor [Solanum lycopersicum]
Solyc09g059170.3	19.36	20.8	19.07	52.37	51.52	53.35	19.7433	52.4133	1.40857	6.01e-71	1.03e-69	RT	PREDICTED: anthocyanidin 3-O-glucosyltransferase-like [Solanum pennellii]
Solyc01g095920.4	0.45	0.27	0.7	9.15	9.83	10.2	0.473333	9.72667	4.36102	6.52e-71	1.12e-69	--	PREDICTED: O-acyltransferase WSD1-like isoform X1 [Nicotiana attenuata]
Solyc01g094950.3	374.26	365.13	368.45	182.29	179.75	178.6	369.28	180.213	-1.03501	1.07e-70	1.83e-69	BPS1	PREDICTED: protein BPS1, chloroplastic [Solanum lycopersicum]
Solyc04g076220.3	1.52	2.45	1.95	15.11	15.79	13.77	1.97333	14.89	2.91564	1.34e-70	2.3e-69	AHL17	PREDICTED: AT-hook motif nuclear-localized protein 17 [Solanum lycopersicum]
Solyc05g026240.3	27.24	21.49	21.59	1.06	1.46	0.98	23.44	1.16667	-4.32851	1.35e-70	2.31e-69	PEX1	PREDICTED: leucine-rich repeat extensin-like protein 4 [Solanum lycopersicum]
Solyc04g007650.4	11.73	10.39	9.58	2.03	1.76	2.17	10.5667	1.98667	-2.4111	1.61e-70	2.76e-69	FAB1A	PREDICTED: putative 1-phosphatidylinositol-3-phosphate 5-kinase FAB1C [Solanum lycopersicum]
Solyc06g071500.3	45.32	46.42	43.74	15.62	16.36	15.05	45.16	15.6767	-1.52643	1.73e-70	2.95e-69	BOR2	PREDICTED: probable boron transporter 2 [Solanum lycopersicum]
Solyc10g017850.3	82.8	80.14	76.75	25.23	25.27	23.72	79.8967	24.74	-1.69129	2.28e-70	3.89e-69	PEX11C	PREDICTED: peroxisomal membrane protein 11C-like [Solanum tuberosum]
Solyc04g007410.4	40.13	39.77	39.57	5.5	4.08	4.83	39.8233	4.80333	-3.05151	2.63e-70	4.49e-69	--	PREDICTED: uncharacterized protein LOC101262408 [Solanum lycopersicum]
Solyc05g007160.3	13.38	13.14	13.06	1.7	2.02	2.17	13.1933	1.96333	-2.74843	3.18e-70	5.42e-69	MYB88	PREDICTED: myb-related protein A isoform X2 [Solanum lycopersicum]
Solyc06g064460.4	95.1	108.26	104.51	31.41	27.85	25.79	102.623	28.35	-1.85594	3.19e-70	5.44e-69	RPL7AB	PREDICTED: 60S ribosomal protein L7a-2-like [Solanum lycopersicum]
Solyc03g025390.3	37.88	37.11	37.57	7.71	7.44	7.91	37.52	7.68667	-2.28723	3.27e-70	5.58e-69	TIC32	PREDICTED: short-chain dehydrogenase TIC 32, chloroplastic [Solanum lycopersicum]
Solyc10g074880.3	31.23	34.06	29.91	67.02	61.17	63.26	31.7333	63.8167	1.00793	4.35e-70	7.39e-69	RER3	PREDICTED: protein RETICULATA-RELATED 3, chloroplastic-like [Solanum lycopersicum]
Solyc08g082870.3	11.23	11.19	11.74	24.87	24.34	26.28	11.3867	25.1633	1.14398	5.72e-70	9.72e-69	TIC32	NAD(P)-binding Rossmann-fold superfamily protein [Solanum lycopersicum]
Solyc09g091070.3	22.46	25.26	24.16	56.27	57.81	52.84	23.96	55.64	1.21549	5.92e-70	1.01e-68	At3g47520	PREDICTED: malate dehydrogenase, chloroplastic-like [Solanum lycopersicum]
Solyc07g006570.4	13.11	13.21	14.69	41.53	35.89	40.28	13.67	39.2333	1.52107	6.2e-70	1.05e-68	--	PREDICTED: ribonuclease 3-like [Solanum lycopersicum]
Solyc07g006130.3	16.54	14.13	14.8	35.97	36.8	36.19	15.1567	36.32	1.26081	9e-70	1.52e-68	ERF1-3	PREDICTED: eukaryotic peptide chain release factor subunit 1-3-like [Solanum lycopersicum]
Solyc02g071880.3	8.84	7.73	8.27	0.85	0.54	0.58	8.28	0.656667	-3.6564	1.83e-69	3.1e-68	RKF1	PREDICTED: probable LRR receptor-like serine/threonine-protein kinase RFK1 isoform X1 [Solanum lycopersicum]
Solyc04g064620.4	25.88	28.39	29.94	0.74	0.6	0.48	28.07	0.606667	-5.53198	1.95e-69	3.29e-68	SWEET1	PREDICTED: bidirectional sugar transporter SWEET1-like [Solanum lycopersicum]
Solyc02g069240.1	5.51	4.37	5.62	20.46	19.99	20.15	5.16667	20.2	1.96705	2.08e-69	3.51e-68	OFUT23	PREDICTED: uncharacterized protein LOC101249703 [Solanum lycopersicum]
Solyc01g086810.2	27	26.12	26.79	7.59	8.19	8.28	26.6367	8.02	-1.73174	2.24e-69	3.77e-68	RPM1	PREDICTED: disease resistance protein RPM1-like isoform X1 [Solanum pennellii]
Solyc10g081120.3	54.86	53.23	50.35	16.86	18.61	18.25	52.8133	17.9067	-1.56041	2.51e-69	4.22e-68	ASD1	alpha-L-arabinofuranosidase precursor [Solanum lycopersicum]
Solyc10g051110.1	42.83	42.36	37.93	12.87	12.43	12.79	41.04	12.6967	-1.69258	3.08e-69	5.18e-68	TIC62	PREDICTED: protein TIC 62, chloroplastic isoform X1 [Solanum lycopersicum]
Solyc04g054730.3	10.08	9.27	11.74	0.34	0.51	0.48	10.3633	0.443333	-4.54695	3.91e-69	6.56e-68	SULTR2;1	sulfate transporter 2.1-like [Solanum lycopersicum]
Solyc03g025850.3	411.56	430.68	418.58	193.42	190.59	192.06	420.273	192.023	-1.13005	4.39e-69	7.37e-68	--	remorin 1 [Solanum lycopersicum]
Solyc07g056390.4	4.57	4.91	4.68	14.14	17.59	17.34	4.72	16.3567	1.79302	4.75e-69	7.95e-68	AERO1	PREDICTED: endoplasmic reticulum oxidoreductin-1 [Solanum lycopersicum]
Solyc01g010185.1	181.02	181.24	179.16	68.71	61.96	67.4	180.473	66.0233	-1.45074	4.8e-69	8.03e-68	--	PREDICTED: uncharacterized protein LOC101259868 [Solanum lycopersicum]
Solyc08g076730.4	45.81	46.57	48.49	11.39	8.93	10.82	46.9567	10.38	-2.17752	8.79e-69	1.47e-67	--	Tetratricopeptide-like helical [Cynara cardunculus var. scolymus] [Cynara cardunculus]
Solyc12g009240.1	47.62	46.54	45.42	5.83	7.38	5.58	46.5267	6.26333	-2.89306	8.86e-69	1.48e-67	ERF017	PREDICTED: ethylene-responsive transcription factor ERF017 [Solanum lycopersicum]
Solyc06g083680.3	186.67	179.49	186.87	69.51	72.1	67.3	184.343	69.6367	-1.40448	9.7e-69	1.62e-67	PSAEA	PREDICTED: photosystem I reaction center subunit IV A, chloroplastic [Solanum lycopersicum]
Solyc08g075420.4	52.19	54.68	56.16	19.06	18.99	18.85	54.3433	18.9667	-1.51864	9.79e-69	1.63e-67	At4g19190	PREDICTED: uncharacterized zinc finger CCHC domain-containing protein At4g19190 [Solanum lycopersicum]
Solyc09g065660.4	0.59	0.41	0.54	11.08	10.62	12.34	0.513333	11.3467	4.46623	1.04e-68	1.73e-67	HSFA2B	PREDICTED: heat stress transcription factor A-7a isoform X7 [Solanum lycopersicum]
Solyc06g054260.1	686.97	666.58	644.5	310.78	302.42	305.86	666.017	306.353	-1.12036	1.48e-68	2.46e-67	psaD	photosystem I reaction center subunit II, chloroplastic [Solanum lycopersicum]
Solyc03g093550.1	57.16	66.26	62.31	11.14	10.37	11.33	61.91	10.9467	-2.49968	1.77e-68	2.95e-67	ERF5	PREDICTED: ethylene-responsive transcription factor 5-like [Solanum lycopersicum]
Solyc07g022920.3	13.61	13.72	13.5	0.37	0.43	0.55	13.61	0.45	-4.9186	1.97e-68	3.28e-67	--	BSD domain-containing protein [Cephalotus follicularis]
MSTRG.570	10.51	9.49	9.46	0.95	1.12	1.19	9.82	1.08667	-3.17581	2.14e-68	3.55e-67	--	proline transporter 3 [Capsicum annuum]
Solyc10g005030.4	1.77	1.41	1.98	8.26	8.82	8.9	1.72	8.66	2.33196	3.13e-68	5.19e-67	APRR5	PREDICTED: two-component response regulator-like APRR9 isoform X1 [Solanum lycopersicum]
Solyc07g043510.3	16.14	18.65	19.29	44.48	39.99	45.19	18.0267	43.22	1.26157	3.83e-68	6.34e-67	--	PREDICTED: OTU domain-containing protein DDB_G0284757-like [Solanum lycopersicum]
Solyc03g123710.3	28.08	35.55	33.62	97.24	89.29	85.02	32.4167	90.5167	1.48145	4.09e-68	6.77e-67	--	BnaA05g25130D [Brassica napus]
Solyc06g050170.4	45.06	43.77	44.14	17.09	16.92	17.84	44.3233	17.2833	-1.35868	4.86e-68	8.05e-67	POT2	PREDICTED: potassium transporter 2 isoform X3 [Solanum lycopersicum]
Solyc02g089150.4	6.47	6.41	5.76	19.52	19.56	19.91	6.21333	19.6633	1.66207	4.99e-68	8.25e-67	At5g67130	PREDICTED: PI-PLC X domain-containing protein At5g67130 [Solanum lycopersicum]
Solyc12g006370.3	6.77	9.71	8.74	24.86	24.28	22.65	8.40667	23.93	1.50921	5.48e-68	9.06e-67	PAO2	PREDICTED: probable polyamine oxidase 2 [Solanum lycopersicum]
Solyc02g082260.3	21.59	19.9	21.01	4.43	4.46	4.73	20.8333	4.54	-2.19813	7.13e-68	1.18e-66	HMG1	3-hydroxy-3-methylglutaryl-coenzyme A reductase 1 [Solanum lycopersicum]
Solyc07g043500.1	17.55	20.13	20.03	0.66	0.55	1.05	19.2367	0.753333	-4.67443	7.94e-68	1.31e-66	UGT94E5	PREDICTED: beta-D-glucosyl crocetin beta-1,6-glucosyltransferase-like [Solanum lycopersicum]
Solyc02g069570.3	6.1	6.13	5.31	15.43	15.13	15.04	5.84667	15.2	1.37839	9.54e-68	1.57e-66	EMB2279	PREDICTED: pentatricopeptide repeat-containing protein At1g30610, chloroplastic [Solanum lycopersicum]
Solyc01g086920.3	59.33	57.43	61.29	0.17	0.17	0.04	59.35	0.126667	-8.87207	1.48e-67	2.43e-66	DRT100	PREDICTED: DNA-damage-repair/toleration protein DRT100-like [Solanum lycopersicum]
Solyc05g005540.4	21.8	21.76	19.74	0.09	0.19	0.12	21.1	0.133333	-7.30606	1.54e-67	2.53e-66	GP3	polygalacturonase non-catalytic subunit AroGP3 precursor [Solanum lycopersicum]
Solyc05g054620.4	55.16	62.39	59.6	18.63	18.36	18.26	59.05	18.4167	-1.68093	1.79e-67	2.95e-66	ACR9	PREDICTED: ACT domain-containing protein ACR9 [Solanum lycopersicum]
Solyc01g100770.2	15.06	19.78	19.68	60.16	49.75	58.93	18.1733	56.28	1.6308	1.8e-67	2.96e-66	--	PREDICTED: uncharacterized protein LOC101255245 [Solanum lycopersicum]
Solyc07g053720.3	17.22	17.63	16.31	1.97	2.22	2.39	17.0533	2.19333	-2.95886	1.92e-67	3.16e-66	TAT	S-alkyl-thiohydroximate lyase-like [Solanum lycopersicum]
Solyc02g070580.1	4.06	3.57	4.03	15.04	16.22	16.58	3.88667	15.9467	2.03665	2.18e-67	3.57e-66	CYP710A11	cytochrome P450 710A11 [Solanum lycopersicum]
Solyc08g008490.4	7.15	7.27	8.12	16.83	15.75	15.69	7.51333	16.09	1.09864	2.2e-67	3.6e-66	wdr44	PREDICTED: uncharacterized WD repeat-containing protein C3H5.08c isoform X1 [Solanum lycopersicum]
Solyc07g045320.3	11.98	9.22	10.05	26.47	25.01	26.98	10.4167	26.1533	1.3281	2.64e-67	4.32e-66	--	PREDICTED: uncharacterized protein LOC101263729 [Solanum lycopersicum]
Solyc03g083900.4	10.7	9.78	10.22	22.38	21.24	23.66	10.2333	22.4267	1.13194	3.36e-67	5.49e-66	SKS1	PREDICTED: monocopper oxidase-like protein SKS1 [Solanum lycopersicum]
Solyc05g041540.4	2.32	2.25	2.23	11.31	13.42	11.43	2.26667	12.0533	2.41079	3.37e-67	5.5e-66	SCPL48	PREDICTED: serine carboxypeptidase-like [Solanum lycopersicum]
Solyc11g005630.1	4.5	4.82	4.87	13.39	14.64	13.81	4.73	13.9467	1.56001	3.57e-67	5.82e-66	LECRK3	PREDICTED: G-type lectin S-receptor-like serine/threonine-protein kinase LECRK3 [Solanum lycopersicum]
Solyc09g064660.4	178.89	195.31	194.76	65.15	58	53.98	189.653	59.0433	-1.68352	3.57e-67	5.82e-66	SMD1B	PREDICTED: small nuclear ribonucleoprotein Sm D1 [Solanum lycopersicum]
Solyc09g074630.3	9.34	9.33	10.17	0.34	0.48	0.38	9.61333	0.4	-4.58696	4.43e-67	7.22e-66	At1g03010	PREDICTED: BTB/POZ domain-containing protein At1g03010 isoform X2 [Solanum lycopersicum]
Solyc10g084180.2	21.7	20.59	22.07	3.72	3.59	4.18	21.4533	3.83	-2.48579	6.71e-67	1.09e-65	JKD	PREDICTED: zinc finger protein JACKDAW [Solanum lycopersicum]
Solyc05g009350.4	14.65	15.24	15.78	3.55	3.39	2.97	15.2233	3.30333	-2.20429	8.8e-67	1.43e-65	EMB1789	PREDICTED: zinc finger CCCH domain-containing protein 65-like isoform X3 [Nicotiana tabacum]
Solyc10g079610.2	20.76	20.04	19.65	42.06	42.69	40.24	20.15	41.6633	1.048	1.01e-66	1.64e-65	SSL10	strictosidine synthase 1 precursor [Solanum lycopersicum]
Solyc02g087210.3	2.72	3.27	2.42	17.63	16.35	16.88	2.80333	16.9533	2.59635	1.37e-66	2.21e-65	SAP12	stress-associated protein 11 [Solanum lycopersicum]
Solyc07g007800.3	16.86	19.9	18.46	1.72	1.16	1.47	18.4067	1.45	-3.6661	1.39e-66	2.24e-65	HHP1	PREDICTED: heptahelical transmembrane protein 1 [Solanum lycopersicum]
Solyc11g006020.2	32.61	32.17	37.2	0.85	1.42	1.32	33.9933	1.19667	-4.82816	1.61e-66	2.6e-65	ndhO	PREDICTED: NAD(P)H-quinone oxidoreductase subunit O, chloroplastic isoform X2 [Solanum lycopersicum]
Solyc06g071230.3	134.41	137.23	138.52	55.53	58.41	56.29	136.72	56.7433	-1.2687	1.76e-66	2.83e-65	KUA1	transcription factor MYB1R1 [Solanum lycopersicum]
Solyc05g009870.4	14.57	12.19	13.92	28.63	28.99	26.99	13.56	28.2033	1.05651	2.06e-66	3.31e-65	rngB	Tmemb_185A domain-containing protein/zf-C3HC4_3 domain-containing protein [Cephalotus follicularis]
Solyc10g078770.2	0.38	1.35	0.32	101.3	96.16	109.91	0.683333	102.457	7.22821	2.19e-66	3.51e-65	LE25	protein LE25 [Solanum lycopersicum]
Solyc11g072160.3	5.92	5.75	5.96	15.07	16.69	15.93	5.87667	15.8967	1.43565	2.84e-66	4.55e-65	--	PREDICTED: uncharacterized protein LOC101267483 [Solanum lycopersicum]
Solyc04g080940.4	17.75	16.4	16.92	0.41	0.49	0.36	17.0233	0.42	-5.34098	5.98e-66	9.56e-65	WAT1	PREDICTED: protein WALLS ARE THIN 1 [Solanum lycopersicum]
Solyc06g062670.3	30.53	29.15	29	6.92	5.36	7.29	29.56	6.52333	-2.17997	7.38e-66	1.18e-64	IDD7	zinc finger family protein [Solanum lycopersicum]
Solyc06g068750.3	38.65	34.46	41.07	5.36	5.34	6.75	38.06	5.81667	-2.71001	7.41e-66	1.18e-64	At4g14100	PREDICTED: uncharacterized protein At4g14100-like [Solanum lycopersicum]
Solyc12g087980.3	19.16	20.21	20.34	1.3	1.92	1.9	19.9033	1.70667	-3.54376	7.87e-66	1.26e-64	CER2	PREDICTED: protein ECERIFERUM 1 [Solanum lycopersicum]
Solyc06g048470.4	8.02	8.47	9.31	1.04	1.04	1.19	8.6	1.09	-2.98001	7.93e-66	1.26e-64	CIP7	PREDICTED: uncharacterized protein LOC101246062 isoform X4 [Solanum lycopersicum]
Solyc05g055250.2	22.35	20.03	23.17	65.13	62.41	62.33	21.85	63.29	1.53434	8.19e-66	1.31e-64	--	PREDICTED: uncharacterized protein At2g27730, mitochondrial-like isoform X2 [Solanum lycopersicum]
Solyc04g070980.4	12.16	13.12	11.35	1.49	1.54	1.76	12.21	1.59667	-2.93493	1.18e-65	1.87e-64	OSCPNX1	cycloartenol synthase [Solanum lycopersicum]
Solyc01g008960.3	130.17	130.5	135.16	54.21	61.26	60.1	131.943	58.5233	-1.17283	1.78e-65	2.82e-64	AGO4	argonaute 4A [Solanum lycopersicum]
Solyc10g055670.2	65.24	61.47	62.17	23.59	19.7	20.55	62.96	21.28	-1.56494	1.81e-65	2.87e-64	VHA-B2	V-type proton ATPase subunit B2 [Solanum lycopersicum]
Solyc08g005450.3	174.06	194.06	174.48	59.9	62.84	68.69	180.867	63.81	-1.50307	2.21e-65	3.5e-64	CXIP4	Hop-interacting protein THI119 [Solanum lycopersicum]
Solyc06g007930.3	26.78	26.69	29.98	57.79	60.56	61.85	27.8167	60.0667	1.11062	2.49e-65	3.94e-64	CYTB5-B	PREDICTED: cytochrome b5 [Solanum lycopersicum]
Solyc03g112950.4	4.78	4.41	4.36	0.74	0.92	0.81	4.51667	0.823333	-2.45571	2.61e-65	4.12e-64	ATM	PREDICTED: serine/threonine-protein kinase ATM isoform X1 [Solanum lycopersicum]
Solyc09g059430.3	27.82	27.2	26.63	3.33	4.15	2.87	27.2167	3.45	-2.97982	3.2e-65	5.06e-64	RIN4	PREDICTED: RPM1-interacting protein 4 isoform X2 [Solanum lycopersicum]
Solyc02g083380.3	23.85	26.9	22.79	57.58	59.15	65.33	24.5133	60.6867	1.30781	3.42e-65	5.39e-64	--	PREDICTED: uncharacterized protein LOC101245418 [Solanum lycopersicum]
Solyc08g079750.3	7.85	7.08	7.15	16.27	18.47	18.87	7.36	17.87	1.27976	5.45e-65	8.59e-64	ACS10	PREDICTED: probable aminotransferase ACS10 isoform X2 [Solanum lycopersicum]
Solyc11g071640.3	15.21	14.78	13.42	2.12	1.57	1.9	14.47	1.86333	-2.95711	5.78e-65	9.09e-64	BACOVA_02659	PREDICTED: beta-glucosidase BoGH3B-like [Solanum pennellii]
Solyc06g065440.1	26.12	24.74	26.38	2.89	2.49	1.95	25.7467	2.44333	-3.39746	7.5e-65	1.18e-63	STOP1	PREDICTED: LOW QUALITY PROTEIN: protein SENSITIVE TO PROTON RHIZOTOXICITY 1-like [Solanum lycopersicum]
Solyc09g075820.3	0.18	0.32	0.36	9.26	8.74	8.72	0.286667	8.90667	4.95744	8.71e-65	1.37e-63	STP13	hexose transporter protein [Solanum lycopersicum]
Solyc01g068130.4	13.46	13.29	11.99	1.17	1.15	1.11	12.9133	1.14333	-3.49754	9.4e-65	1.47e-63	--	PREDICTED: uncharacterized protein LOC101260262 [Solanum lycopersicum]
Solyc01g073750.4	36.74	33.7	36.75	11.03	13.34	13.89	35.73	12.7533	-1.48626	1e-64	1.57e-63	CALS2	PREDICTED: callose synthase 2 [Solanum pennellii]
Solyc06g083270.3	2.92	2.34	3.37	16.13	17.13	18.15	2.87667	17.1367	2.57462	1.09e-64	1.71e-63	ERD2B	PREDICTED: putative ER lumen protein-retaining receptor C28H8.4 [Solanum lycopersicum]
Solyc11g005670.2	255.95	263.19	250.77	123.4	118.77	124.44	256.637	122.203	-1.07044	1.43e-64	2.24e-63	ubq-1	Polyubiquitin-A [Triticum urartu]
Solyc01g009830.3	24.25	23.5	24.5	0.37	0.47	0.36	24.0833	0.4	-5.91189	1.56e-64	2.43e-63	At4g32272	PREDICTED: UDP-sugar transporter sqv-7-like [Solanum lycopersicum]
Solyc05g055840.4	19.9	20	19.86	3.06	3.49	3.17	19.92	3.24	-2.62015	1.81e-64	2.82e-63	UGT86A1	PREDICTED: UDP-glycosyltransferase 86A1 [Solanum lycopersicum]
Solyc08g080480.3	0	0.08	0.35	129.26	131.8	117.12	0.143333	126.06	9.78052	1.95e-64	3.04e-63	--	PREDICTED: 2S sulfur-rich seed storage protein 2-like [Solanum lycopersicum]
Solyc07g053360.4	4.21	3.53	3.71	14.13	14.89	14.52	3.81667	14.5133	1.92699	1.98e-64	3.09e-63	--	PREDICTED: seed biotin-containing protein SBP65-like [Solanum lycopersicum]
Solyc12g042080.2	371.67	385.72	398.56	167.58	158.41	154.29	385.317	160.093	-1.26713	1.99e-64	3.1e-63	RPS11	PREDICTED: 40S ribosomal protein S11 [Solanum lycopersicum]
Solyc03g051790.3	27.94	25.99	29.41	7.41	8.14	8.54	27.78	8.03	-1.79057	2.09e-64	3.25e-63	--	PREDICTED: uncharacterized protein LOC101260514 [Solanum lycopersicum]
Solyc10g081570.3	18.15	22.49	17.29	42.52	49.65	49.38	19.31	47.1833	1.28893	2.23e-64	3.47e-63	--	PREDICTED: ABC transporter F family member 4-like [Solanum lycopersicum]
Solyc03g082540.4	30.21	26.32	29.9	4.83	5.43	5.45	28.81	5.23667	-2.45985	2.4e-64	3.73e-63	--	PREDICTED: uncharacterized protein LOC101245335 isoform X1 [Solanum lycopersicum]
Solyc04g063230.3	50.91	46.66	47.3	15.65	18.3	17.06	48.29	17.0033	-1.50591	5.23e-64	8.11e-63	At5g64030	PREDICTED: probable methyltransferase PMT24 [Solanum lycopersicum]
Solyc10g081380.2	30.06	30.33	31.1	71.33	66.99	63.85	30.4967	67.39	1.14388	6.17e-64	9.55e-63	--	PREDICTED: protein EMBRYO SAC DEVELOPMENT ARREST 3, chloroplastic isoform X2 [Daucus carota subsp. sativus] [Daucus carota]
Solyc04g078450.4	9.98	9.03	8.04	42.91	36.38	46.24	9.01667	41.8433	2.21433	7.25e-64	1.12e-62	--	PREDICTED: probable carbohydrate esterase At4g34215 [Solanum pennellii]
Solyc10g007120.4	45.37	44.67	44.65	11.46	13.09	11.8	44.8967	12.1167	-1.88962	7.49e-64	1.16e-62	--	DUF3082 domain-containing protein [Cephalotus follicularis]
Solyc03g123910.3	124.48	128.25	132.16	51.31	48.81	54.25	128.297	51.4567	-1.31805	9.35e-64	1.44e-62	At3g27220	PREDICTED: kelch repeat-containing protein At3g27220 [Solanum lycopersicum]
Solyc11g030600.3	14.26	14.98	14.44	4.01	4.21	4.37	14.56	4.19667	-1.79469	1.05e-63	1.63e-62	MET1A	DNA (cytosine-5)-methyltransferase [Solanum lycopersicum]
Solyc06g062690.4	8.08	7.31	7.29	24.6	22.4	20.84	7.56	22.6133	1.58072	1.77e-63	2.73e-62	NAP1;1	PREDICTED: nucleosome assembly protein 1;4 [Solanum lycopersicum]
Solyc03g006330.4	10.11	9.2	9.28	19.9	19.48	21.01	9.53	20.13	1.0788	1.89e-63	2.92e-62	RLP4	leucine-rich repeat family protein [Solanum lycopersicum]
Solyc01g109980.4	36.26	36.25	36.54	11.18	12.27	12.28	36.35	11.91	-1.60978	2.28e-63	3.51e-62	BLH7	PREDICTED: BEL1-like homeodomain protein 7 [Solanum lycopersicum]
Solyc11g066280.3	28.27	27.88	27.64	4.84	3.52	3.23	27.93	3.86333	-2.8539	2.89e-63	4.44e-62	RPF1	PREDICTED: ribosome production factor 1 [Solanum lycopersicum]
Solyc01g074030.3	13.01	12.54	11.84	0.72	0.55	0.96	12.4633	0.743333	-4.06754	3.58e-63	5.49e-62	BGLU12	beta-glucosidase 01 precursor [Solanum lycopersicum]
Solyc05g055790.4	4.67	4.54	3.98	11.78	11.67	11.63	4.39667	11.6933	1.4112	4.44e-63	6.81e-62	-	-
Solyc03g031720.3	156.74	151.03	154.07	66.28	71.6	70.99	153.947	69.6233	-1.14479	4.58e-63	7.02e-62	RBP45	PREDICTED: polyadenylate-binding protein RBP45 [Solanum lycopersicum]
Solyc04g072450.3	84.05	85.72	82.43	26.17	24.13	24.22	84.0667	24.84	-1.75887	5.11e-63	7.82e-62	--	PREDICTED: acidic leucine-rich nuclear phosphoprotein 32 family member B [Solanum lycopersicum]
Solyc03g115020.3	168.88	176.97	167.55	68.11	65.33	68.56	171.133	67.3333	-1.34573	5.82e-63	8.9e-62	--	plant/F13G24-250 protein [Medicago truncatula]
Solyc02g079950.3	712.48	764.8	737.01	335.48	316.06	296.25	738.097	315.93	-1.2242	8.3e-63	1.27e-61	PSBQ	photosystem II oxygen-evolving complex protein 3 [Solanum lycopersicum]
Solyc09g007680.4	43.17	41.99	43.33	13.6	13.57	13.56	42.83	13.5767	-1.65749	8.77e-63	1.34e-61	--	PREDICTED: uncharacterized protein LOC101249200 [Solanum lycopersicum]
Solyc12g095760.2	50.18	46.51	45.61	14.53	15.09	12.69	47.4333	14.1033	-1.74987	1.04e-62	1.58e-61	PFP-ALPHA	PREDICTED: pyrophosphate--fructose 6-phosphate 1-phosphotransferase subunit alpha-like [Solanum lycopersicum]
Solyc08g080540.3	6.76	6.83	7.85	21.73	23.07	21.76	7.14667	22.1867	1.63435	1.44e-62	2.19e-61	HSFB2A	PREDICTED: heat stress transcription factor B-2b [Solanum lycopersicum]
Solyc01g102940.3	16.94	17.11	15.64	4.25	4.38	3.82	16.5633	4.15	-1.99681	1.79e-62	2.72e-61	MMT1	PREDICTED: methionine S-methyltransferase [Solanum lycopersicum]
Solyc03g114970.3	76.58	76.02	78.86	19.6	18.67	19.21	77.1533	19.16	-2.00963	2.13e-62	3.24e-61	SP1L1	PREDICTED: protein SPIRAL1-like 1 [Solanum lycopersicum]
Solyc05g053600.3	2.13	1.93	2.41	6.21	7.12	7.3	2.15667	6.87667	1.67291	2.18e-62	3.32e-61	PDR1	PREDICTED: pleiotropic drug resistance protein 1-like [Solanum lycopersicum]
Solyc07g018140.3	17.99	14.79	16.72	0.43	0.81	1.13	16.5	0.79	-4.38447	2.71e-62	4.12e-61	At5g57670	PREDICTED: probable receptor-like serine/threonine-protein kinase At5g57670 [Solanum lycopersicum]
Solyc04g081770.4	20.48	22.88	21.96	0.57	0.28	0.14	21.7733	0.33	-6.04395	2.77e-62	4.19e-61	EXL3	PREDICTED: GDSL esterase/lipase EXL3-like [Solanum pennellii]
Solyc05g006740.4	76.81	78.91	81.87	23.65	24.25	21.38	79.1967	23.0933	-1.77796	2.93e-62	4.44e-61	GSTU17	PREDICTED: glutathione S-transferase U17-like isoform X1 [Solanum lycopersicum]
Solyc04g008020.3	130.22	130.48	134.89	56.1	55.32	55.67	131.863	55.6967	-1.24338	3.44e-62	5.21e-61	RIE1	PREDICTED: cleavage and polyadenylation specificity factor subunit 3-II [Solanum lycopersicum]
Solyc01g094700.4	14.05	15.44	14.6	1.09	1.15	1.52	14.6967	1.25333	-3.55165	3.72e-62	5.63e-61	GPAT4	PREDICTED: glycerol-3-phosphate 2-O-acyltransferase 4 [Solanum lycopersicum]
Solyc03g026210.4	19.97	19.66	18.43	0.2	0.85	0.74	19.3533	0.596667	-5.01951	3.94e-62	5.96e-61	DAPB3	PREDICTED: dihydrodipicolinate reductase-like protein CRR1, chloroplastic isoform X2 [Solanum lycopersicum]
Solyc04g077670.3	24.27	23.46	22.46	4.45	4.06	5.31	23.3967	4.60667	-2.34451	3.99e-62	6.03e-61	SCPL18	PREDICTED: serine carboxypeptidase-like 11 [Solanum tuberosum]
Solyc11g066860.2	87.17	93.51	92.89	29.91	30.06	30.09	91.19	30.02	-1.60295	5.06e-62	7.63e-61	--	PREDICTED: uncharacterized protein LOC101246792 [Solanum lycopersicum]
Solyc06g011380.2	11.68	8.19	9.65	33.6	36.43	38.31	9.84	36.1133	1.8758	6.51e-62	9.82e-61	CLPB4	PREDICTED: chaperone protein ClpB4, mitochondrial-like [Solanum tuberosum]
Solyc10g085020.3	85.93	89.98	93.32	32.28	31.08	27.59	89.7433	30.3167	-1.56569	6.65e-62	1e-60	TUBB2	PREDICTED: tubulin beta-2 chain [Solanum lycopersicum]
Solyc12g042480.3	2.45	1.86	2.3	11.25	13.03	12.09	2.20333	12.1233	2.46003	6.8e-62	1.02e-60	CYP750A1	PREDICTED: cytochrome P450 CYP736A12-like [Solanum lycopersicum]
Solyc02g069470.4	9.08	9.49	9.57	18.66	19.67	20.69	9.38	19.6733	1.06858	7.16e-62	1.08e-60	WAV3	PREDICTED: uncharacterized protein LOC101244547 [Solanum lycopersicum]
Solyc08g076480.3	235.16	232.48	232.13	112.37	110.35	110.37	233.257	111.03	-1.07097	7.22e-62	1.09e-60	PG1	PREDICTED: plastoglobulin-1, chloroplastic [Solanum lycopersicum]
Solyc04g016460.3	0.63	1.6	1.33	43.55	36.49	38.08	1.18667	39.3733	5.05223	7.62e-62	1.15e-60	--	-
Solyc07g041340.2	53.7	55.01	53.97	9.59	10	11.72	54.2267	10.4367	-2.37734	1.13e-61	1.69e-60	EFL3	PREDICTED: protein ELF4-LIKE 3 [Solanum lycopersicum]
MSTRG.19678	0.2	0	0.17	88.43	90.09	82.21	0.123333	86.91	9.46082	1.2e-61	1.79e-60	FAD2	delta(12)-fatty-acid desaturase FAD2-like [Solanum pennellii]
Solyc05g005160.3	81.94	87.02	84.31	31.76	32.59	30.61	84.4233	31.6533	-1.41528	1.31e-61	1.96e-60	ACLA-2	PREDICTED: ATP-citrate synthase alpha chain protein 2 [Solanum lycopersicum]
Solyc03g117600.3	2.27	3.51	2.85	13.03	12.4	12.86	2.87667	12.7633	2.14954	1.34e-61	2e-60	HST	PREDICTED: shikimate O-hydroxycinnamoyltransferase [Solanum lycopersicum]
Solyc10g079860.2	0.22	0.11	0.37	17.07	27.64	20.07	0.233333	21.5933	6.53205	1.73e-61	2.59e-60	GNS1	glucan endo-1,3-beta-D-glucosidase precursor [Solanum lycopersicum]
Solyc04g011540.4	3.72	2.6	3.21	20.42	16.99	18.69	3.17667	18.7	2.55745	2.29e-61	3.41e-60	ERG1	PREDICTED: elicitor-responsive protein 1 isoform X2 [Solanum lycopersicum]
Solyc09g018280.1	118.88	112.47	119.96	47.05	44.45	46.8	117.103	46.1	-1.34494	2.57e-61	3.83e-60	CIPK14	PREDICTED: CBL-interacting serine/threonine-protein kinase 14 [Solanum lycopersicum]
Solyc01g100970.3	373.94	369.82	368.69	181.45	172.24	174.7	370.817	176.13	-1.07407	2.76e-61	4.11e-60	--	PREDICTED: pyrrolidone-carboxylate peptidase [Solanum pennellii]
Solyc10g086040.2	17.51	17.47	19.81	45.16	48.46	46.66	18.2633	46.76	1.35632	2.81e-61	4.17e-60	TIM14-1	PREDICTED: mitochondrial import inner membrane translocase subunit TIM14-1 [Solanum lycopersicum]
Solyc09g090150.4	0.04	0.12	0.03	60.76	93.54	98.56	0.0633333	84.2867	10.3781	4.25e-61	6.3e-60	LEGB	PREDICTED: 11S globulin subunit beta [Solanum lycopersicum]
Solyc10g086400.2	144.34	140.5	141.63	59.7	53.41	51.26	142.157	54.79	-1.3755	4.79e-61	7.1e-60	ALY1	THO complex subunit 4A [Solanum lycopersicum]
Solyc12g036170.2	30.62	29.23	26.62	2.04	1.7	1.15	28.8233	1.63	-4.14429	5.58e-61	8.26e-60	PNSB4	PREDICTED: photosynthetic NDH subunit of subcomplex B 4, chloroplastic isoform X1 [Solanum lycopersicum]
Solyc02g070990.1	39.53	43.47	40.17	0.31	0.77	0.15	41.0567	0.41	-6.64585	6.95e-61	1.03e-59	CAB1B	PREDICTED: chlorophyll a-b binding protein 1B, chloroplastic-like [Solanum lycopersicum]
Solyc05g013280.4	5.08	5.37	4.81	0.54	0.57	0.79	5.08667	0.633333	-3.00568	7.07e-61	1.05e-59	R1A	Prf [Solanum lycopersicum]
Solyc05g042030.3	87.71	80.57	80.07	26.24	28.01	28.63	82.7833	27.6267	-1.58328	7.21e-61	1.07e-59	EBS	PREDICTED: chromatin remodeling protein EBS [Solanum lycopersicum]
Solyc04g080280.3	804.34	727.5	802.5	337.15	360.78	383.76	778.113	360.563	-1.10973	7.75e-61	1.14e-59	--	-
Solyc03g096670.3	78.46	85.67	81.3	30.22	29.73	30.63	81.81	30.1933	-1.43805	8.85e-61	1.3e-59	PP2CA	protein phosphatase 2C AHG3 homolog [Solanum lycopersicum]
Solyc05g015500.4	163.18	171.29	170.24	75.58	70.82	72.02	168.237	72.8067	-1.20835	8.85e-61	1.3e-59	At1g67325	Ran BP2/NZF zinc finger-like superfamily protein [Solanum lycopersicum]
Solyc01g080070.4	13.7	12.05	12.9	0.94	1.21	1.32	12.8833	1.15667	-3.47746	9.05e-61	1.33e-59	HIPP32	PREDICTED: S-antigen protein [Solanum lycopersicum]
Solyc01g007980.4	26.14	25.19	25.43	6.7	6.13	5.51	25.5867	6.11333	-2.06536	9.08e-61	1.34e-59	CRK2	PREDICTED: cysteine-rich receptor-like protein kinase 2 isoform X1 [Solanum pennellii]
Solyc07g006730.4	20.29	19.45	19.6	3.82	3.39	3.05	19.78	3.42	-2.53197	1.1e-60	1.62e-59	DTX16	PREDICTED: protein DETOXIFICATION 16-like isoform X1 [Solanum lycopersicum]
Solyc09g089585.1	0.25	0.21	0.32	12.44	10.95	10.08	0.26	11.1567	5.42325	1.13e-60	1.66e-59	C12RT1	truncated non-smoky glycosyltransferase 2 [Solanum lycopersicum]
Solyc12g006140.2	36.04	33.88	32.01	5.11	5.91	6.06	33.9767	5.69333	-2.5772	1.24e-60	1.82e-59	CAB37	chlorophyll a-b binding protein 5, chloroplastic [Solanum lycopersicum]
Solyc07g055340.3	17.99	18.46	18.54	43.17	38.65	40.59	18.33	40.8033	1.15448	1.39e-60	2.04e-59	--	PREDICTED: protein Mpv17 [Solanum lycopersicum]
Solyc04g077810.1	1.5	0.76	2.54	22.59	20.66	20.48	1.6	21.2433	3.73087	1.79e-60	2.62e-59	--	PREDICTED: uncharacterized protein LOC109120151 [Solanum lycopersicum]
Solyc12g019010.2	19.24	18.48	19.83	44.65	39.29	43.49	19.1833	42.4767	1.14682	1.87e-60	2.74e-59	MENG	PREDICTED: 2-phytyl-1,4-beta-naphthoquinone methyltransferase, chloroplastic isoform X1 [Solanum lycopersicum]
Solyc10g078250.1	34.07	28.19	31.41	6.83	7.27	7.76	31.2233	7.28667	-2.09929	2.17e-60	3.18e-59	FKBP65	PREDICTED: 70 kDa peptidyl-prolyl isomerase-like isoform X3 [Nicotiana sylvestris]
Solyc11g008630.3	14.5	13.92	15.54	1.07	0.89	1.27	14.6533	1.07667	-3.76659	2.35e-60	3.43e-59	CHAT	PREDICTED: omega-hydroxypalmitate O-feruloyl transferase [Solanum lycopersicum]
Solyc01g108560.4	0.96	1.19	1.28	14.02	14.79	14.07	1.14333	14.2933	3.64402	2.64e-60	3.85e-59	CXE7	PREDICTED: 2-hydroxyisoflavanone dehydratase-like [Solanum lycopersicum]
Solyc04g010200.1	0.13	0.1	0.11	12.87	13.97	14.29	0.113333	13.71	6.91851	4.44e-60	6.47e-59	ABCG6	PREDICTED: ABC transporter G family member 6-like [Solanum lycopersicum]
Solyc10g086060.2	33.52	29.26	33.39	7.88	8.81	7.44	32.0567	8.04333	-1.99476	5.97e-60	8.68e-59	IQD1	PREDICTED: protein IQ-DOMAIN 1 [Solanum lycopersicum]
Solyc07g014590.4	10.52	9.56	10.32	1.32	1.38	1.15	10.1333	1.28333	-2.98114	7.21e-60	1.05e-58	ISA1	PREDICTED: isoamylase 1, chloroplastic isoform X2 [Solanum lycopersicum]
Solyc12g044190.3	9.61	9.47	9.99	1.41	1.55	0.89	9.69	1.28333	-2.9166	7.64e-60	1.11e-58	At4g27190	PREDICTED: LOW QUALITY PROTEIN: probable disease resistance protein At1g61300 [Solanum lycopersicum]
Solyc05g051400.4	27.77	28.24	27.75	5.07	4.08	4.57	27.92	4.57333	-2.60998	7.94e-60	1.15e-58	-	-
Solyc01g095050.3	709.33	729.43	724.23	348.68	327.97	317.74	720.997	331.463	-1.12114	1.13e-59	1.63e-58	--	PREDICTED: uncharacterized protein LOC101266760 [Solanum lycopersicum]
Solyc02g077720.4	7.27	6.84	7.43	30.07	27.04	29.78	7.18	28.9633	2.01217	1.19e-59	1.72e-58	--	PREDICTED: uncharacterized protein LOC101260788 isoform X2 [Solanum lycopersicum]
Solyc10g084250.1	12.93	11.51	11.45	1.38	1.07	1.31	11.9633	1.25333	-3.25478	1.31e-59	1.89e-58	LECRK81	clade VIII lectin receptor kinase precursor [Solanum lycopersicum]
Solyc06g036340.4	12.35	13.44	11.76	25.5	26.59	25.9	12.5167	25.9967	1.05448	1.48e-59	2.13e-58	At3g49140	PREDICTED: uncharacterized protein At3g49140 isoform X2 [Solanum lycopersicum]
Solyc02g092580.3	0.15	0.5	0.33	11.98	12.48	11.6	0.326667	12.02	5.20147	1.6e-59	2.31e-58	PER51	PREDICTED: peroxidase 51 [Solanum lycopersicum]
Solyc06g068270.3	16.03	17.79	18.62	39.96	36.42	36.74	17.48	37.7067	1.10911	1.72e-59	2.49e-58	SRG1	PREDICTED: protein SRG1-like [Solanum lycopersicum]
MSTRG.1365	4.57	4.66	5.49	16.04	18.36	16.83	4.90667	17.0767	1.79921	1.86e-59	2.68e-58	MNR1	(+)-neomenthol dehydrogenase-like [Solanum lycopersicum]
Solyc05g011830.4	8.94	8.38	9.9	19.4	18.91	19.6	9.07333	19.3033	1.08915	2.2e-59	3.17e-58	--	PREDICTED: uncharacterized protein LOC101258367 isoform X1 [Solanum lycopersicum]
Solyc01g080280.3	58.45	57.97	56.16	18.58	21.09	20.53	57.5267	20.0667	-1.51943	2.78e-59	4e-58	GLN2	glutamine synthetase [Solanum lycopersicum]
Solyc03g111940.2	14.77	12.96	12.28	1.12	0.74	0.95	13.3367	0.936667	-3.83172	4.08e-59	5.85e-58	CYP71A4	PREDICTED: cytochrome P450 71A4-like [Solanum lycopersicum]
Solyc04g005450.3	76.89	70.57	67.68	28.81	29.28	28.91	71.7133	29	-1.30619	4.85e-59	6.95e-58	PAP2	PREDICTED: probable inactive purple acid phosphatase 2 [Solanum lycopersicum]
Solyc01g103650.3	1.62	2.4	2	10.29	12.44	10.17	2.00667	10.9667	2.45025	6.19e-59	8.86e-58	EMB8	PREDICTED: phospholipase ABHD3 isoform X1 [Solanum lycopersicum]
Solyc07g066070.3	45.54	43.31	43.04	13.25	12.47	12.6	43.9633	12.7733	-1.78317	8.76e-59	1.25e-57	At5g56140	PREDICTED: KH domain-containing protein At5g56140 isoform X3 [Solanum lycopersicum]
Solyc10g054420.2	27.84	27.58	26.63	3.89	2.72	2.87	27.35	3.16	-3.11354	9.37e-59	1.34e-57	PNSL1	PREDICTED: photosynthetic NDH subunit of lumenal location 1, chloroplastic [Solanum lycopersicum]
Solyc03g098480.1	42.56	41.84	47.34	8.78	9.27	9.4	43.9133	9.15	-2.26282	1.74e-58	2.49e-57	--	PREDICTED: uncharacterized protein LOC107013744 [Solanum pennellii]
Solyc04g009510.4	20.13	19.57	20.04	5.61	5.58	4.97	19.9133	5.38667	-1.88627	2.27e-58	3.24e-57	--	PREDICTED: uncharacterized protein LOC101257555 isoform X1 [Solanum lycopersicum]
Solyc01g095620.3	27.04	28.19	25.74	4.4	6.37	5.79	26.99	5.52	-2.28968	3.02e-58	4.31e-57	AS	hydroquinone glucosyltransferase [Solanum lycopersicum]
Solyc09g066070.4	1.69	1.26	1.71	10.46	13.24	10.12	1.55333	11.2733	2.85947	4.46e-58	6.36e-57	HDG11	PREDICTED: homeobox-leucine zipper protein HDG8-like [Solanum lycopersicum]
Solyc12g007180.2	4.01	4	4.39	13.2	14.61	15.3	4.13333	14.37	1.79768	5.56e-58	7.9e-57	TCX5	PREDICTED: protein tesmin/TSO1-like CXC 5 isoform X2 [Solanum lycopersicum]
Solyc01g096240.4	174.14	171	166.85	75.72	72.87	73.41	170.663	74	-1.20556	6.31e-58	8.97e-57	--	PREDICTED: uncharacterized protein LOC101260575 [Solanum lycopersicum]
Solyc03g113060.3	12.42	11.86	11.45	2.4	2.56	2.44	11.91	2.46667	-2.27154	7.59e-58	1.08e-56	ABCA7	PREDICTED: ABC transporter A family member 7 isoform X2 [Solanum lycopersicum]
Solyc09g098120.3	0.28	0.22	0.12	36.45	36.6	34.3	0.206667	35.7833	7.43584	7.67e-58	1.09e-56	OBAP1A	PREDICTED: oil body-associated protein 1A [Solanum lycopersicum]
Solyc09g082510.3	17.21	15.87	16.16	4.86	5.79	5.7	16.4133	5.45	-1.59054	9.1e-58	1.29e-56	NET1A	PREDICTED: protein NETWORKED 1A [Solanum lycopersicum]
Solyc02g038805.1	9.95	11.25	12.56	30.47	33.48	30.74	11.2533	31.5633	1.4879	9.49e-58	1.34e-56	ATL8	PREDICTED: RING-H2 finger protein ATL80-like [Solanum lycopersicum]
Solyc05g013060.4	10.06	7.9	8.79	31.4	30.28	24.68	8.91667	28.7867	1.69082	1.05e-57	1.49e-56	--	PREDICTED: uncharacterized protein LOC104644345 [Solanum lycopersicum]
Solyc06g035920.3	157.2	163.03	159.17	64.87	56.8	60.9	159.8	60.8567	-1.39278	1.16e-57	1.64e-56	--	PREDICTED: remorin [Solanum lycopersicum]
Solyc01g010270.3	90.93	93.02	89.76	27.77	28.03	27.84	91.2367	27.88	-1.71038	1.22e-57	1.72e-56	SP1L1	PREDICTED: protein SPIRAL1-like 1 [Solanum lycopersicum]
Solyc02g092430.1	187.97	175.32	192.19	60.4	56.37	60.32	185.16	59.03	-1.64925	1.27e-57	1.8e-56	RPL26A	PREDICTED: 60S ribosomal protein L26-1 [Solanum lycopersicum]
Solyc01g089880.3	27.33	29.08	30.75	1.92	1.81	0.81	29.0533	1.51333	-4.2629	1.4e-57	1.98e-56	--	PRA1 family protein F4-like [Cajanus cajan]
Solyc09g090510.3	6.92	7.5	7.44	0.33	0.59	0.54	7.28667	0.486667	-3.90425	1.62e-57	2.29e-56	ufaA1	PREDICTED: uncharacterized protein LOC101260476 isoform X1 [Solanum lycopersicum]
Solyc05g009310.3	18.05	13.38	17.67	1.32	0.85	1.44	16.3667	1.20333	-3.76565	1.94e-57	2.73e-56	COL16	PREDICTED: zinc finger protein CONSTANS-LIKE 16-like isoform X1 [Solanum lycopersicum]
Solyc01g090900.3	19.21	16.55	16.77	37.17	36.97	36.06	17.51	36.7333	1.06891	2.04e-57	2.87e-56	--	PREDICTED: uncharacterized protein LOC101244710 [Solanum lycopersicum]
Solyc02g067750.4	0.06	0.06	0.24	43.05	43.2	42.11	0.12	42.7867	8.47798	2.19e-57	3.08e-56	BCA1	carbonic anhydrase [Solanum lycopersicum]
Solyc02g091430.4	42.2	42.24	40.53	12.18	12.64	12.06	41.6567	12.2933	-1.76067	2.3e-57	3.24e-56	--	PREDICTED: U-box domain-containing protein 2 isoform X2 [Solanum lycopersicum]
Solyc10g084370.3	2.22	2.84	2.12	13.62	13.15	14.97	2.39333	13.9133	2.53937	2.49e-57	3.5e-56	RVE8	PREDICTED: protein REVEILLE 8 [Solanum lycopersicum]
Solyc11g040130.2	19.83	18.13	20.81	43.3	43.42	38.99	19.59	41.9033	1.09695	3.71e-57	5.2e-56	--	PREDICTED: TVP38/TMEM64 family membrane protein slr0305 [Ricinus communis]
Solyc08g029090.4	14.16	15.8	15.52	2.48	2.1	2.56	15.16	2.38	-2.67124	3.89e-57	5.45e-56	VRN1	PREDICTED: B3 domain-containing protein Os01g0905400-like isoform X3 [Capsicum annuum]
Solyc02g067890.3	20.91	18.63	19.14	4.76	4.88	4.56	19.56	4.73333	-2.04698	3.95e-57	5.52e-56	At5g14430	PREDICTED: probable methyltransferase PMT9 isoform X1 [Solanum lycopersicum]
Solyc10g055390.2	2.45	3.33	2.39	11.64	10.79	10.59	2.72333	11.0067	2.01493	4.98e-57	6.95e-56	NFD4	PREDICTED: protein NUCLEAR FUSION DEFECTIVE 4-like [Solanum lycopersicum]
Solyc07g065420.1	4.38	4.76	4.45	25.89	25.73	22.18	4.53	24.6	2.44108	5.18e-57	7.23e-56	MIZ1	PREDICTED: protein MIZU-KUSSEI 1 [Solanum lycopersicum]
Solyc02g070970.1	25.25	26.64	28.71	1.09	0.69	0.68	26.8667	0.82	-5.03405	5.49e-57	7.65e-56	CAB1B	chlorophyll a/b-binding protein Cab-1B [Solanum lycopersicum]
Solyc06g068380.4	34.02	33.18	31.72	7.75	5.95	7.53	32.9733	7.07667	-2.22016	5.5e-57	7.65e-56	At4g17486	PREDICTED: deSI-like protein At4g17486 isoform X1 [Solanum lycopersicum]
Solyc05g020020.4	25.23	24.99	25.74	6.53	7.02	6.8	25.32	6.78333	-1.90021	6.82e-57	9.49e-56	COL10	PREDICTED: zinc finger protein CONSTANS-LIKE 10 [Solanum lycopersicum]
Solyc05g009930.3	54.39	50.64	52.23	21.79	23.11	22.97	52.42	22.6233	-1.21231	7.18e-57	9.98e-56	CHUP1	PREDICTED: protein CHUP1, chloroplastic [Solanum lycopersicum]
Solyc05g006220.3	13.15	12.62	13.36	0.35	0.26	0.67	13.0433	0.426667	-4.93406	7.63e-57	1.06e-55	ILL2	PREDICTED: IAA-amino acid hydrolase ILR1-like 2 [Solanum lycopersicum]
Solyc06g060680.2	7.04	7.17	6.7	22.94	27.17	26.96	6.97	25.69	1.88198	8.29e-57	1.15e-55	WAKL22	PREDICTED: non-functional pseudokinase ZED1-like [Solanum tuberosum]
Solyc04g079560.3	14.2	13.03	15.72	0.19	0.14	0.05	14.3167	0.126667	-6.82051	9.08e-57	1.26e-55	AATL1	PREDICTED: lysine histidine transporter-like 8 [Solanum lycopersicum]
Solyc03g026110.4	27.78	30.14	26.62	7.5	7.31	7.16	28.18	7.32333	-1.9441	1.03e-56	1.43e-55	--	PREDICTED: protein IQ-DOMAIN 14 [Solanum pennellii]
Solyc08g078760.1	13.42	13.55	14.7	1.91	1.63	2.41	13.89	1.98333	-2.80805	1.22e-56	1.69e-55	--	PREDICTED: uncharacterized protein LOC101253408 [Solanum lycopersicum]
Solyc12g014350.3	35.88	32.06	34.93	12.62	12.22	12.99	34.29	12.61	-1.44322	1.28e-56	1.77e-55	At1g53430	PREDICTED: probable LRR receptor-like serine/threonine-protein kinase At1g53430 isoform X1 [Solanum lycopersicum]
Solyc06g048840.3	0.25	0.13	0.52	64.33	70.85	79.79	0.3	71.6567	7.89999	1.54e-56	2.13e-55	EMH5	PREDICTED: em protein H5 [Solanum lycopersicum]
Solyc02g030080.4	38.91	40.91	39.65	14.52	13.26	13.74	39.8233	13.84	-1.52477	1.89e-56	2.6e-55	--	PREDICTED: WD repeat-containing protein 43 [Solanum lycopersicum]
Solyc04g077980.1	54.93	60.76	61.31	9.62	11.03	14.13	59	11.5933	-2.34742	2.08e-56	2.87e-55	ZAT6	C2H2-type zinc finger protein [Solanum lycopersicum]
Solyc02g014430.3	0.98	0.27	0.64	8.64	8.89	9.56	0.63	9.03	3.8413	2.32e-56	3.2e-55	ENT3	PREDICTED: equilibrative nucleotide transporter 3-like isoform X2 [Solanum lycopersicum]
Solyc06g076640.3	59.04	60.86	58.27	21.25	20.26	20.42	59.39	20.6433	-1.52454	2.38e-56	3.27e-55	TUBB8	PREDICTED: tubulin beta chain [Solanum lycopersicum]
Solyc06g070980.3	3288.94	3262.9	3248.3	1691.82	1554.31	1535.58	3266.71	1593.9	-1.03528	2.77e-56	3.81e-55	UBC2	PREDICTED: ubiquitin-conjugating enzyme E2 2 isoform X1 [Gossypium hirsutum]
Solyc04g053120.3	29.92	26.6	25.49	7.37	7.67	7.54	27.3367	7.52667	-1.86075	3.14e-56	4.32e-55	DPEP	PREDICTED: 4-alpha-glucanotransferase, chloroplastic/amyloplastic [Solanum lycopersicum]
Solyc01g105050.3	145	153.64	143.48	57.59	60.94	58.54	147.373	59.0233	-1.32012	7.17e-56	9.83e-55	CAP10B	chlorophyll a-b binding protein CP24 10B, chloroplastic [Solanum lycopersicum]
Solyc05g012940.4	3.42	2.61	3.31	17.06	15.12	15.14	3.11333	15.7733	2.34096	7.69e-56	1.05e-54	rnaseh2b	PREDICTED: ribonuclease H2 subunit B isoform X3 [Solanum lycopersicum]
Solyc11g005190.3	1.41	1.57	1.14	12.93	13.23	12.23	1.37333	12.7967	3.22001	1.01e-55	1.39e-54	RUP2	PREDICTED: WD repeat-containing protein RUP2 [Solanum lycopersicum]
Solyc08g083320.4	94.62	88.14	84.56	37.99	37.6	35.92	89.1067	37.17	-1.26139	1.07e-55	1.45e-54	WAXY	granule-bound starch synthase 1 [Solanum lycopersicum]
Solyc12g011280.2	20.56	17.83	20.18	1.34	0.97	1.47	19.5233	1.26	-3.9537	1.09e-55	1.48e-54	CAB8	PREDICTED: chlorophyll a-b binding protein 8, chloroplastic-like [Solanum lycopersicum]
Solyc01g011350.3	77.29	75.98	73.12	30.2	30.53	32.45	75.4633	31.06	-1.28072	1.16e-55	1.59e-54	--	fruit SANT/MYB Binding protein1 [Solanum lycopersicum]
Solyc01g111230.3	35.44	40.84	37.47	0.26	0.32	0.19	37.9167	0.256667	-7.20679	1.21e-55	1.64e-54	DIR23	PREDICTED: dirigent protein 23-like [Solanum lycopersicum]
Solyc12g013500.2	20.04	23.79	23.41	48.73	48.91	45.12	22.4133	47.5867	1.0862	1.3e-55	1.77e-54	--	PREDICTED: uncharacterized protein LOC101244641 [Solanum lycopersicum]
Solyc12g098900.2	0.31	0.47	0.46	22.49	22.8	16.17	0.413333	20.4867	5.63124	1.49e-55	2.02e-54	--	PREDICTED: late embryogenesis abundant protein D-29 [Solanum lycopersicum]
Solyc03g006010.3	6.2	6.54	8.21	18.48	18.34	18.24	6.98333	18.3533	1.39405	1.51e-55	2.06e-54	--	PREDICTED: uncharacterized protein LOC101247696 [Solanum lycopersicum]
Solyc05g009330.3	27.42	24.03	25.56	2.18	3	2.96	25.67	2.71333	-3.24195	1.58e-55	2.14e-54	--	fiber protein Fb34 [Medicago truncatula]
Solyc02g005110.3	22.33	19.76	20.17	2.77	2.44	2.88	20.7533	2.69667	-2.94409	2.15e-55	2.92e-54	--	-
Solyc01g087790.2	7.01	8.21	8.78	0.59	0.39	0.46	8	0.48	-4.05889	3.04e-55	4.12e-54	SBT1.9	subtilisin-like serine protease family protein [Solanum lycopersicum]
Solyc04g077820.4	14.15	13.15	15.97	37.51	32.95	39.02	14.4233	36.4933	1.33923	3.26e-55	4.42e-54	--	PREDICTED: A-kinase anchor protein 17A [Nicotiana attenuata]
Solyc11g012450.2	29.47	31.85	30.87	9.29	9.12	8.31	30.73	8.90667	-1.78669	4.19e-55	5.67e-54	INT4	inositiol transporter 4 [Solanum lycopersicum]
Solyc12g096820.1	17.78	16.39	16.72	1.87	1.93	1.17	16.9633	1.65667	-3.35606	4.65e-55	6.29e-54	UGT74E2	PREDICTED: UDP-glycosyltransferase 74E2-like [Solanum lycopersicum]
Solyc09g014740.3	8.44	6.69	8.65	0.26	0.4	0.23	7.92667	0.296667	-4.7398	5.22e-55	7.05e-54	WAK2	PREDICTED: wall-associated receptor kinase 2-like [Solanum lycopersicum]
Solyc03g117060.4	134.75	127.23	135.06	53.38	48.74	53.29	132.347	51.8033	-1.35321	5.38e-55	7.26e-54	RPL7A	PREDICTED: 60S ribosomal protein L7-1 [Solanum lycopersicum]
Solyc01g086870.3	71.52	67.94	66.29	25.94	25.55	24.09	68.5833	25.1933	-1.44482	5.93e-55	8e-54	BHLH130	PREDICTED: transcription factor bHLH130-like [Solanum lycopersicum]
Solyc07g043160.1	74.74	74.82	75.59	25.17	28.46	26.6	75.05	26.7433	-1.48867	6.26e-55	8.44e-54	UGT71E1	PREDICTED: anthocyanidin 3-O-glucosyltransferase 6-like [Solanum lycopersicum]
Solyc02g022930.3	20.72	19.63	19.66	3.16	2.8	2.46	20.0033	2.80667	-2.83331	6.96e-55	9.37e-54	At4g20930	PREDICTED: probable 3-hydroxyisobutyrate dehydrogenase, mitochondrial isoform X1 [Solanum lycopersicum]
Solyc08g007990.3	67.83	67.54	69.92	28.16	29.6	28.77	68.43	28.8433	-1.24639	7.15e-55	9.61e-54	NOB1	PREDICTED: RNA-binding protein NOB1-like [Solanum tuberosum]
Solyc05g007780.3	37.78	39.15	40.03	7.89	5.85	5.99	38.9867	6.57667	-2.56755	8.97e-55	1.21e-53	PNSL2	PREDICTED: photosynthetic NDH subunit of lumenal location 2, chloroplastic isoform X1 [Solanum lycopersicum]
Solyc09g031970.3	47.62	43.37	41.72	15.45	15.65	17.61	44.2367	16.2367	-1.44599	1.12e-54	1.5e-53	PHS2	PREDICTED: alpha-glucan phosphorylase, H isozyme [Solanum lycopersicum]
Solyc10g086620.2	19.72	19.9	18.93	1.05	1.84	1.14	19.5167	1.34333	-3.86082	1.58e-54	2.11e-53	At5g06060	PREDICTED: tropinone reductase homolog At5g06060 isoform X1 [Solanum lycopersicum]
Solyc08g081760.3	110.92	112.64	113.71	50.83	51.83	51.36	112.423	51.34	-1.13079	1.94e-54	2.59e-53	--	PREDICTED: teneurin-m [Solanum lycopersicum]
Solyc02g093600.3	28.93	27.04	29.07	56.98	58.86	67.03	28.3467	60.9567	1.1046	1.95e-54	2.62e-53	HSP18.1	PREDICTED: class I heat shock protein-like [Solanum lycopersicum]
Solyc05g054210.3	39.11	33.1	33.86	8.13	7.91	9.14	35.3567	8.39333	-2.07467	2.34e-54	3.13e-53	--	proline-rich protein [Solanum lycopersicum]
Solyc05g005940.3	28.04	28.71	29.08	9.72	9.88	10.29	28.61	9.96333	-1.52182	3.96e-54	5.28e-53	NPF1.2	PREDICTED: protein NRT1/ PTR FAMILY 1.2-like [Solanum lycopersicum]
Solyc07g039190.4	12.59	10.36	11.6	1.35	1.39	1.48	11.5167	1.40667	-3.03337	4.76e-54	6.33e-53	--	PREDICTED: uncharacterized protein LOC101245860 isoform X1 [Solanum lycopersicum]
Solyc03g096730.3	92.91	86.37	93.93	35.77	37.87	37.61	91.07	37.0833	-1.2962	4.93e-54	6.56e-53	CYT1	GDP-mannose pyrophosphorylase [Solanum lycopersicum]
Solyc12g013710.2	16.68	16.89	15.71	2.05	1.33	1.7	16.4267	1.69333	-3.2781	5.15e-54	6.85e-53	POR1	PREDICTED: protochlorophyllide reductase-like [Solanum lycopersicum]
Solyc05g009980.4	181.72	176.11	178.52	82.43	88.35	91.6	178.783	87.46	-1.03152	5.68e-54	7.54e-53	DCP5	PREDICTED: protein decapping 5 isoform X1 [Solanum lycopersicum]
Solyc01g079790.4	17.88	17.05	17.45	3.58	2.89	3.11	17.46	3.19333	-2.45092	5.71e-54	7.58e-53	AGPS3	ADP-glucose pyrophosphorylase large subunit [Solanum lycopersicum]
Solyc11g066720.3	28.55	27.12	29.35	6.84	6.27	7.73	28.34	6.94667	-2.02845	5.72e-54	7.59e-53	AXS2	UDP-D-apiose/UDP-D-xylose synthase 2 [Solanum lycopersicum]
Solyc06g069190.4	26.92	26.73	25.4	7.13	7.13	7.14	26.35	7.13333	-1.88515	6.44e-54	8.54e-53	APCB1	aspartyl protease APCB1-like [Solanum lycopersicum]
Solyc04g079720.4	57.17	58.37	54.74	19.83	18.32	20.89	56.76	19.68	-1.52814	7.09e-54	9.39e-53	SDT	PREDICTED: spermidine coumaroyl-CoA acyltransferase [Solanum lycopersicum]
Solyc02g087930.3	603.84	632.28	611.65	302.76	286.49	289.64	615.923	292.963	-1.07203	7.98e-54	1.06e-52	RPL34	PREDICTED: 60S ribosomal protein L34 [Solanum lycopersicum]
Solyc01g009070.3	16.99	16.5	16.21	3.26	3.09	4.06	16.5667	3.47	-2.25528	8.36e-54	1.11e-52	GAM1	GAMyb-like1 [Solanum lycopersicum]
Solyc01g107730.3	18.05	15.31	16.08	0.12	0.31	0.19	16.48	0.206667	-6.31727	9.84e-54	1.3e-52	CYCD3-3	D-type cyclin-2 [Solanum lycopersicum]
Solyc04g080250.3	0.65	0.81	1.35	14.99	13.16	13.18	0.936667	13.7767	3.87855	1.03e-53	1.35e-52	DUT	PREDICTED: deoxyuridine 5'-triphosphate nucleotidohydrolase [Solanum lycopersicum]
Solyc06g005260.3	19.15	16.11	19.92	57.43	54.45	52.76	18.3933	54.88	1.5771	1.04e-53	1.37e-52	GRXC2	glutaredoxin [Solanum lycopersicum]
Solyc08g081945.1	903.11	987.69	965.9	461.53	451.36	445.17	952.233	452.687	-1.0728	1.15e-53	1.51e-52	UBC10	PREDICTED: ubiquitin-conjugating enzyme E2 10 [Solanum lycopersicum]
Solyc05g011890.1	8.73	9.24	7.34	24.32	25.44	26.49	8.43667	25.4167	1.59103	1.19e-53	1.56e-52	SOT12	PREDICTED: cytosolic sulfotransferase 12-like [Solanum lycopersicum]
Solyc03g115000.3	5.85	5.92	5.91	0.43	0.62	0.66	5.89333	0.57	-3.37005	1.2e-53	1.57e-52	LNG2	PREDICTED: protein LONGIFOLIA 2 [Solanum lycopersicum]
Solyc06g035580.3	14.27	14.47	16.67	2.15	2.46	2.21	15.1367	2.27333	-2.73517	1.34e-53	1.76e-52	HTH	protein HOTHEAD precursor [Solanum lycopersicum]
Solyc08g048290.4	11.43	12.63	11.86	0.97	1.2	1.01	11.9733	1.06	-3.49769	1.52e-53	2e-52	INT2	PREDICTED: probable inositol transporter 2 isoform X2 [Solanum lycopersicum]
Solyc12g040640.2	35.15	32.85	32.58	0.04	0.11	0.15	33.5267	0.1	-8.38917	1.53e-53	2.01e-52	BGLU44	PREDICTED: beta-glucosidase 44-like isoform X1 [Solanum lycopersicum]
Solyc06g065020.3	165.42	153.62	159.85	71.64	77.66	76.2	159.63	75.1667	-1.08657	1.55e-53	2.03e-52	NPF5.10	PREDICTED: protein NRT1/ PTR FAMILY 5.10 isoform X1 [Solanum lycopersicum]
Solyc01g006290.4	0.17	0.11	0.28	17.73	18.66	17.95	0.186667	18.1133	6.60044	1.66e-53	2.17e-52	-	-
Solyc06g066030.4	53.16	54.71	54.52	20.71	19.75	18.03	54.13	19.4967	-1.4732	2.02e-53	2.64e-52	WDL5	PREDICTED: protein WVD2-like 6 isoform X2 [Solanum lycopersicum]
Solyc02g021680.3	2.51	2.02	2.05	10.2	11.66	10.45	2.19333	10.77	2.29582	2.93e-53	3.82e-52	WRKY14	PREDICTED: probable WRKY transcription factor 14 [Solanum lycopersicum]
Solyc11g007590.3	13.89	14.94	13.48	29.24	30.22	29.39	14.1033	29.6167	1.07037	2.98e-53	3.9e-52	--	PREDICTED: OTU domain-containing protein At3g57810-like [Cucumis melo]
Solyc03g119200.4	19.99	21.12	20.46	4.08	3.04	4.1	20.5233	3.74	-2.45615	3.12e-53	4.07e-52	POPTR_0012s05040g	PREDICTED: L-Ala-D/L-amino acid epimerase [Solanum lycopersicum]
Solyc01g091520.3	55.84	58.17	60.18	15.63	13.3	17.41	58.0633	15.4467	-1.91033	3.25e-53	4.24e-52	ECI1	PREDICTED: enoyl-CoA delta isomerase 1, peroxisomal-like [Solanum lycopersicum]
Solyc02g067490.3	0.34	0.17	0.48	12.24	12.75	12.04	0.33	12.3433	5.22512	3.31e-53	4.31e-52	--	PREDICTED: uncharacterized protein LOC101262984 [Solanum lycopersicum]
Solyc06g075390.4	77.15	87.08	78.89	27.2	25.19	26.31	81.04	26.2333	-1.62723	3.54e-53	4.61e-52	EXOSC8	PREDICTED: exosome complex component RRP43-like isoform X1 [Solanum lycopersicum]
Solyc06g074210.3	83.02	81.27	82.87	32.95	33.89	34.36	82.3867	33.7333	-1.28824	3.71e-53	4.83e-52	At1g08370	PREDICTED: mRNA-decapping enzyme-like protein isoform X2 [Solanum lycopersicum]
Solyc05g009550.3	96.65	90.06	89.19	28.69	36.83	34.31	91.9667	33.2767	-1.4666	4.04e-53	5.25e-52	DDB_G0289029	Ist1 domain-containing protein [Cephalotus follicularis]
Solyc10g076990.3	49.76	46.01	49.38	19.42	18.55	19.27	48.3833	19.08	-1.34245	4.12e-53	5.35e-52	AGD14	PREDICTED: probable ADP-ribosylation factor GTPase-activating protein AGD14 isoform X1 [Solanum lycopersicum]
Solyc01g096320.3	87.29	86.39	86.02	31.48	32.67	28.4	86.5667	30.85	-1.48854	5.64e-53	7.32e-52	ATHB-12	PREDICTED: homeobox-leucine zipper protein ATHB-12 [Solanum lycopersicum]
Solyc08g013730.3	18.8	20.59	21.01	4.17	4.17	4.18	20.1333	4.17333	-2.27031	6.01e-53	7.79e-52	NIP3-1	probable aquaporin NIP5-1-like [Solanum lycopersicum]
Solyc07g053140.3	5.59	4.58	4.55	18.18	18.7	16.51	4.90667	17.7967	1.85879	6.3e-53	8.17e-52	MIP1A	PREDICTED: zinc finger protein CONSTANS-LIKE 4-like [Solanum lycopersicum]
Solyc08g063000.4	26.48	26.9	26.9	6.99	6.06	6.06	26.76	6.37	-2.07071	6.53e-53	8.45e-52	NAP1;2	PREDICTED: nucleosome assembly protein 1;2-like [Solanum lycopersicum]
Solyc01g109680.3	12.03	14.05	13.8	36.05	35.79	37.59	13.2933	36.4767	1.45627	7.62e-53	9.85e-52	--	PREDICTED: uncharacterized protein LOC101246482 [Solanum lycopersicum]
Solyc02g083310.3	27.59	24.5	23.97	6.64	5.27	5.89	25.3533	5.93333	-2.09526	8.39e-53	1.08e-51	BBD2	PREDICTED: bifunctional nuclease 2 [Solanum lycopersicum]
Solyc06g150132.1	1.03	0.68	1.44	10.82	10.87	9.25	1.05	10.3133	3.29605	9.15e-53	1.18e-51	-	-
Solyc03g118820.4	23.16	24.53	19.57	50.81	48.04	46.91	22.42	48.5867	1.11577	9.69e-53	1.25e-51	RABA6A	PREDICTED: ras-related protein RABA6a-like [Solanum lycopersicum]
Solyc03g113400.4	40.33	40.84	39.49	15.67	16.47	16.99	40.22	16.3767	-1.29627	1.04e-52	1.34e-51	LHA1	plasma membrane ATPase 1 [Solanum lycopersicum]
Solyc04g079680.4	12.23	11.44	11.43	1.06	1.15	1.17	11.7	1.12667	-3.37638	1.25e-52	1.6e-51	CYP82C4	PREDICTED: cytochrome P450 CYP82D47-like [Solanum lycopersicum]
Solyc11g069700.2	30.04	24.89	24.95	6.42	6.08	6.24	26.6267	6.24667	-2.09171	1.34e-52	1.72e-51	REFA1	PREDICTED: elongation factor 1-alpha-like [Solanum lycopersicum]
Solyc05g005865.1	0.3	0.82	0.94	28.59	19.43	19.98	0.686667	22.6667	5.04482	1.56e-52	2e-51	MLP423	PREDICTED: MLP-like protein 423 [Solanum lycopersicum]
Solyc09g009530.4	103.85	106.02	106.16	44.33	41.29	37.98	105.343	41.2	-1.35438	1.89e-52	2.42e-51	--	alpha/beta-Hydrolases superfamily protein precursor [Solanum lycopersicum]
Solyc12g008560.1	161.56	150.93	176.21	34.58	32.25	36.57	162.9	34.4667	-2.24071	1.99e-52	2.55e-51	--	PREDICTED: programmed cell death protein 4 [Vitis vinifera]
Solyc06g061000.3	160.92	163.11	162.89	76.15	73.69	70.9	162.307	73.58	-1.14134	2.21e-52	2.82e-51	CKB3	PREDICTED: casein kinase II subunit beta-3 isoform X1 [Solanum lycopersicum]
Solyc01g079350.3	56.26	59.66	56.51	22.05	19.3	20.96	57.4767	20.77	-1.46848	2.22e-52	2.84e-51	--	PREDICTED: soluble guanylate cyclase gcy-33 [Solanum pennellii]
Solyc03g097920.1	43.63	44.74	43.94	10.8	10.87	11.16	44.1033	10.9433	-2.01084	2.28e-52	2.91e-51	MKK9	MAPKK [Solanum lycopersicum]
Solyc07g054080.3	83.88	81.1	82.89	25.78	21	21.48	82.6233	22.7533	-1.86047	2.44e-52	3.11e-51	RMA1H1	PREDICTED: E3 ubiquitin-protein ligase RMA1H1 [Solanum lycopersicum]
Solyc06g069470.3	44.81	42.66	46.29	13.37	12.51	14.76	44.5867	13.5467	-1.71867	2.78e-52	3.55e-51	GDPD5	PREDICTED: glycerophosphodiester phosphodiesterase GDPD6 [Solanum lycopersicum]
Solyc08g065940.4	60.06	54.27	54.35	9.14	9.92	9.56	56.2267	9.54	-2.55919	3.31e-52	4.22e-51	At2g19810	PREDICTED: zinc finger CCCH domain-containing protein 20 [Solanum lycopersicum]
Solyc03g020050.3	46.9	45.49	51.02	7.16	10.87	8.39	47.8033	8.80667	-2.44044	3.83e-52	4.88e-51	CEVI57	proteinase inhibitor type-2 CEVI57 precursor [Solanum lycopersicum]
Solyc09g015530.3	6.97	7.59	8.8	19.49	21.17	17.91	7.78667	19.5233	1.32612	3.86e-52	4.92e-51	--	PREDICTED: pollen-specific leucine-rich repeat extensin-like protein 1 [Nicotiana tabacum]
Solyc09g092330.3	43.15	45.12	48.02	9.48	13.29	11.74	45.43	11.5033	-1.98159	4.05e-52	5.15e-51	GAE6	PREDICTED: UDP-glucuronate 4-epimerase 6 [Solanum lycopersicum]
Solyc03g113010.3	57.06	47.52	53.08	13.24	15.1	16.32	52.5533	14.8867	-1.81976	4.74e-52	6.03e-51	At1g74510	PREDICTED: F-box/kelch-repeat protein At1g74510 [Solanum lycopersicum]
Solyc09g091000.4	0	0	0.36	86.68	97.44	100.2	0.12	94.7733	9.6253	5.1e-52	6.47e-51	STH-2	pathogenesis-related protein STH-2 [Solanum lycopersicum]
Solyc05g054130.4	39.67	36.12	36.43	10.39	8.9	10.48	37.4067	9.92333	-1.9144	5.4e-52	6.85e-51	At2g03410	Sodium/sulfate symporter [Corchorus capsularis]
Solyc03g031970.4	51.26	50.75	49.79	21.5	20.94	21.52	50.6	21.32	-1.24693	5.51e-52	6.98e-51	ARF8	auxin response factor 8-1 [Solanum lycopersicum]
Solyc05g005960.3	27.27	27.55	27.08	7.49	8	8.14	27.3	7.87667	-1.79324	6.1e-52	7.73e-51	NPF1.2	PREDICTED: protein NRT1/ PTR FAMILY 1.2 [Solanum lycopersicum]
Solyc09g092260.4	173.5	176.53	171.65	72.67	64.6	64.31	173.893	67.1933	-1.37181	6.15e-52	7.79e-51	ATJ20	chaperone protein dnaJ 20 [Solanum lycopersicum]
Solyc04g058150.3	149.58	164.48	162.02	51.03	38.29	49.96	158.693	46.4267	-1.77322	6.21e-52	7.86e-51	MTA	metallothionein-like protein type 2 A [Solanum lycopersicum]
Solyc03g117300.4	9.08	10.25	10.56	0.76	1.17	0.74	9.96333	0.89	-3.48475	6.93e-52	8.76e-51	--	PREDICTED: protein NUCLEAR FUSION DEFECTIVE 4 [Solanum lycopersicum]
Solyc01g096420.3	2.47	2.31	1.75	14.04	16.78	13.4	2.17667	14.74	2.75954	8.91e-52	1.12e-50	NQR	NAD(P)H:quinone oxidoreductase [Solanum lycopersicum]
Solyc02g064720.3	8.15	9.47	9.47	0.66	0.56	0.69	9.03	0.636667	-3.82612	1.21e-51	1.53e-50	SR1IP1	phototropic-responsive NPH3 family protein [Solanum lycopersicum]
Solyc09g084440.2	40.78	30.83	31.93	1.61	0.53	1.66	34.5133	1.26667	-4.76804	1.4e-51	1.77e-50	-	-
Solyc12g010540.1	7.7	8.88	8.25	21.27	24.23	21.27	8.27667	22.2567	1.42712	1.54e-51	1.94e-50	GAE1	PREDICTED: UDP-glucuronate 4-epimerase 1-like [Solanum lycopersicum]
Solyc04g076040.3	22.47	21.93	22.17	3.59	4.62	4.27	22.19	4.16	-2.41525	1.6e-51	2.01e-50	CYCD2-1	PREDICTED: cyclin-D2-1-like [Solanum lycopersicum]
Solyc11g072510.3	27.69	21.93	24.57	4.46	4.48	3.84	24.73	4.26	-2.53734	2.21e-51	2.78e-50	CCR1	PREDICTED: cinnamoyl-CoA reductase 1 [Solanum lycopersicum]
Solyc08g079240.4	76	75.52	77.13	24.4	25.27	19.79	76.2167	23.1533	-1.71889	2.24e-51	2.81e-50	--	uncharacterized protein LOC101243917 [Solanum lycopersicum]
Solyc02g087400.1	59.19	57.69	56.88	18.55	17.2	18.19	57.92	17.98	-1.68767	2.46e-51	3.09e-50	CAO	PREDICTED: signal recognition particle 43 kDa protein, chloroplastic [Solanum lycopersicum]
Solyc04g072035.1	14.34	12.47	14.61	2.11	2.68	2.72	13.8067	2.50333	-2.46344	2.73e-51	3.42e-50	IP5P3	PREDICTED: inositol-1,4,5-triphosphate-5-phosphatase isoform X2 [Solanum lycopersicum]
Solyc07g007280.4	18.65	19.81	18.62	0.77	0.95	0.69	19.0267	0.803333	-4.56588	2.99e-51	3.74e-50	CRR6	PREDICTED: protein CHLORORESPIRATORY REDUCTION 6, chloroplastic [Solanum lycopersicum]
Solyc11g013330.3	13.21	13.04	13.36	29.35	26.26	30	13.2033	28.5367	1.11191	3.03e-51	3.78e-50	--	PREDICTED: uncharacterized protein LOC101254049 [Solanum lycopersicum]
Solyc09g006005.1	1.07	0.47	1.37	12.71	16.56	13.95	0.97	14.4067	3.89261	3.07e-51	3.84e-50	PR1B1	PREDICTED: pathogenesis-related leaf protein 4-like [Solanum lycopersicum]
Solyc01g005550.3	37.33	35.04	37.74	11.7	12.6	12.56	36.7033	12.2867	-1.57882	3.08e-51	3.85e-50	--	PREDICTED: uncharacterized protein LOC101253614 [Solanum lycopersicum]
Solyc10g079570.3	6.84	5.85	6.97	20.75	21.93	21.78	6.55333	21.4867	1.71314	3.44e-51	4.29e-50	ASAT3	PREDICTED: acylsugar acyltransferase 3-like [Solanum tuberosum]
Solyc12g100140.3	10.33	10.73	9.12	1.19	1.34	1.35	10.06	1.29333	-2.95946	3.53e-51	4.41e-50	BHLH130	PREDICTED: transcription factor bHLH130-like [Solanum lycopersicum]
Solyc06g071720.1	386.12	391.71	402.54	174.46	162.86	162.98	393.457	166.767	-1.23837	4.19e-51	5.23e-50	RPL27AC	PREDICTED: 60S ribosomal protein L27a-3-like [Solanum lycopersicum]
Solyc01g080500.2	168.3	178.97	171.93	75.42	79.01	79.46	173.067	77.9633	-1.15046	4.23e-51	5.28e-50	--	PREDICTED: RNA-binding protein 25-like [Solanum tuberosum]
Solyc08g069050.3	5.77	5.98	5.37	11.26	11.48	12.25	5.70667	11.6633	1.03126	4.64e-51	5.77e-50	UBP19	PREDICTED: ubiquitin carboxyl-terminal hydrolase 18 [Solanum lycopersicum]
Solyc04g016220.4	29.98	26.67	28.28	4.64	4.99	4.27	28.31	4.63333	-2.61119	5.93e-51	7.38e-50	ZOX1	PREDICTED: zeatin O-xylosyltransferase-like [Solanum lycopersicum]
Solyc05g018510.3	6.27	5.52	6.15	0.83	1.03	0.78	5.98	0.88	-2.76457	1.16e-50	1.44e-49	ABCG32	PREDICTED: ABC transporter G family member 32 isoform X1 [Solanum lycopersicum]
Solyc09g092130.3	9.27	9.41	9.22	1.95	1.8	1.99	9.3	1.91333	-2.28114	1.18e-50	1.47e-49	SPS2	sucrose-phosphate synthase B [Solanum lycopersicum]
Solyc08g005860.3	9.67	8.17	8.07	19.69	18.97	19.5	8.63667	19.3867	1.16652	1.35e-50	1.67e-49	potD-B	PREDICTED: spermidine-binding periplasmic protein SpuE [Solanum pennellii]
Solyc04g071140.3	141.41	142.07	149.94	64.64	67.14	70.21	144.473	67.33	-1.10148	1.47e-50	1.82e-49	SDC	PREDICTED: serine decarboxylase [Solanum lycopersicum]
Solyc01g106430.3	98.75	95.01	97.3	39.96	40.01	39.6	97.02	39.8567	-1.28346	1.76e-50	2.18e-49	PPA6	PREDICTED: soluble inorganic pyrophosphatase 6, chloroplastic [Solanum lycopersicum]
Solyc11g069050.2	81.35	74.63	81.51	29.76	32.81	31.26	79.1633	31.2767	-1.33975	1.89e-50	2.33e-49	4CLL7	PREDICTED: 4-coumarate--CoA ligase-like 7 [Solanum lycopersicum]
Solyc05g008510.3	5.25	5.04	4.57	12.73	13.07	13.29	4.95333	13.03	1.39537	2.77e-50	3.42e-49	DTX12	PREDICTED: protein DETOXIFICATION 12 isoform X1 [Solanum lycopersicum]
Solyc08g066030.3	70.98	70.61	65.31	18.82	18.27	19.58	68.9667	18.89	-1.86828	3.22e-50	3.96e-49	--	PREDICTED: uncharacterized protein LOC101244793 [Solanum lycopersicum]
Solyc06g076820.1	28.63	25.58	24.73	4.52	4.87	4.28	26.3133	4.55667	-2.52974	3.51e-50	4.31e-49	--	PREDICTED: uncharacterized protein LOC101259160 [Solanum lycopersicum]
Solyc04g072850.4	9.09	8.73	8.42	0.21	0.12	0.05	8.74667	0.126667	-6.10962	3.53e-50	4.34e-49	BXL7	SlArf/Xyl4 protein precursor [Solanum lycopersicum]
Solyc07g045180.4	21	17.02	18.99	5.06	5.16	5.24	19.0033	5.15333	-1.88267	3.63e-50	4.46e-49	COL10	PREDICTED: zinc finger protein CONSTANS-LIKE 10 [Solanum lycopersicum]
Solyc11g018550.4	50.72	51.63	47.49	16.15	16.17	17.36	49.9467	16.56	-1.59269	3.67e-50	4.5e-49	APXT	thylakoid-bound ascorbate peroxidase 6 [Solanum lycopersicum]
Solyc03g116700.4	0.53	0.27	0.52	19.04	19.2	18.34	0.44	18.86	5.42168	4.26e-50	5.23e-49	--	PREDICTED: cucumber peeling cupredoxin-like [Solanum lycopersicum]
Solyc06g060570.3	13.33	16.68	13.39	50.23	34.37	43.95	14.4667	42.85	1.56656	4.97e-50	6.1e-49	dfr1	PREDICTED: dihydrofolate reductase [Solanum lycopersicum]
Solyc09g010000.4	0.6	0.56	0.83	10.14	9.78	8.66	0.663333	9.52667	3.84417	6.45e-50	7.9e-49	At1g06620	PREDICTED: 1-aminocyclopropane-1-carboxylate oxidase homolog 1 [Solanum lycopersicum]
Solyc02g085180.5.1	27.51	27.64	26.16	7.44	7.03	7.38	27.1033	7.28333	-1.8958	7.13e-50	8.73e-49	--	alpha/beta fold family protein [Solanum lycopersicum]
Solyc06g071330.4	9.19	8.44	8.81	0.76	0.86	0.66	8.81333	0.76	-3.53562	7.82e-50	9.58e-49	NAT6	nucleobase-ascorbate transporter 6 [Solanum lycopersicum]
Solyc01g150164.1	3.94	6.32	5.13	33.22	31.75	29.77	5.13	31.58	2.62198	1.07e-49	1.3e-48	--	BnaC05g20800D [Brassica napus]
Solyc02g091890.3	16.47	16.87	16.36	3.68	4.11	3.54	16.5667	3.77667	-2.1331	1.17e-49	1.43e-48	--	PREDICTED: dentin sialophosphoprotein isoform X1 [Capsicum annuum]
Solyc09g075460.3	84.82	85.3	86.45	37.1	33.86	36.73	85.5233	35.8967	-1.25247	1.27e-49	1.55e-48	GSVIVT00026920001	PREDICTED: probable polygalacturonase [Solanum lycopersicum]
Solyc03g026150.3	20.01	23.55	19.46	3.46	3.18	3.14	21.0067	3.26	-2.6879	1.34e-49	1.63e-48	BB	PREDICTED: E3 ubiquitin ligase BIG BROTHER isoform X1 [Solanum lycopersicum]
Solyc07g065010.4	69.16	63.72	67.81	27.46	27.16	28.93	66.8967	27.85	-1.26426	1.82e-49	2.21e-48	BPI	Lipid-binding serum glycoprotein family protein isoform 1 [Theobroma cacao]
Solyc01g150176.1	55.95	50.63	58.98	11.4	12.99	10.81	55.1867	11.7333	-2.23371	1.86e-49	2.26e-48	SN2	snakin-2 precursor [Solanum lycopersicum]
Solyc10g005200.3	18.02	18.04	17.71	3.52	3.5	3.59	17.9233	3.53667	-2.34138	1.93e-49	2.34e-48	GALS3	PREDICTED: galactan beta-1,4-galactosyltransferase GALS3-like [Solanum lycopersicum]
Solyc06g053220.3	53.51	57.13	53.49	17.07	16.94	17.45	54.71	17.1533	-1.67332	2.11e-49	2.56e-48	ATHB-7	PREDICTED: homeobox-leucine zipper protein ATHB-12-like [Solanum lycopersicum]
Solyc09g020190.3	105.45	109.38	105.46	49.64	49.32	48.36	106.763	49.1067	-1.12043	4.23e-49	5.11e-48	NPC1	non-specific phospholipase C1-like [Solanum lycopersicum]
Solyc06g073540.4	64.55	64.36	64.88	28.45	29.75	30.87	64.5967	29.69	-1.12148	4.4e-49	5.32e-48	AGO4	PREDICTED: protein argonaute 4-like isoform X5 [Solanum pennellii]
Solyc08g041710.3	15.88	15.39	14.79	3.24	2.93	3.14	15.3533	3.10333	-2.30666	4.54e-49	5.49e-48	--	PREDICTED: uncharacterized protein LOC101259959 isoform X1 [Solanum lycopersicum]
Solyc11g044560.3	72.46	71.35	70.32	25.39	28.47	28.78	71.3767	27.5467	-1.37357	5.13e-49	6.19e-48	ABF4	ABA responsive transcription factor [Solanum lycopersicum]
Solyc11g068770.1	13.85	12.05	11.6	38.3	33.61	31	12.5	34.3033	1.45642	6.77e-49	8.16e-48	CAF1-11	PREDICTED: probable CCR4-associated factor 1 homolog 11 [Solanum lycopersicum]
Solyc02g061790.4	27.24	27.12	24.79	59.44	62.22	56.54	26.3833	59.4	1.17084	8.74e-49	1.05e-47	KIWI	PREDICTED: RNA polymerase II transcriptional coactivator KIWI-like [Solanum lycopersicum]
Solyc02g070310.3	585.48	614.31	602.57	293.7	284.45	264.2	600.787	280.783	-1.0974	2.36e-48	2.83e-47	RPL32A	PREDICTED: 60S ribosomal protein L32-1 [Solanum lycopersicum]
Solyc01g109660.2	1407.73	1387.63	1365.55	650.18	659.48	747.55	1386.97	685.737	-1.01621	2.74e-48	3.28e-47	RBG7	glycine-rich RNA-binding protein [Solanum lycopersicum]
Solyc03g082660.3	48.34	47.63	48.51	17.88	20.96	20.7	48.16	19.8467	-1.27894	2.81e-48	3.37e-47	mfsd5	PREDICTED: molybdate-anion transporter [Solanum lycopersicum]
Solyc08g061560.3	5.42	5.65	5.55	0.11	0.05	0.09	5.54	0.0833333	-6.05485	2.95e-48	3.53e-47	ERECTA	PREDICTED: LRR receptor-like serine/threonine-protein kinase ERECTA [Solanum lycopersicum]
Solyc04g076380.4	103.16	102.5	100.62	48.76	48.87	51.55	102.093	49.7267	-1.0378	3.21e-48	3.84e-47	ATR1	PREDICTED: NADPH--cytochrome P450 reductase [Solanum lycopersicum]
MSTRG.11955	54	64.6	58.12	7.92	7.53	10.52	58.9067	8.65667	-2.76655	4.02e-48	4.8e-47	--	-
Solyc12g056620.2	2.73	5.57	2.68	29.77	28.14	27.16	3.66	28.3567	2.95377	4.38e-48	5.23e-47	OHP2	PREDICTED: formin-J-like [Capsicum annuum]
Solyc09g005860.3	10.43	12.45	11.06	1.31	1.48	1.28	11.3133	1.35667	-3.05989	4.51e-48	5.38e-47	At5g02620	ankyrin repeat-containing protein [Solanum lycopersicum]
Solyc05g047550.4	8.6	7.82	8.52	0.72	1.21	1.11	8.31333	1.01333	-3.03632	4.65e-48	5.54e-47	PUB52	PREDICTED: U-box domain-containing protein 35-like [Solanum lycopersicum]
Solyc10g086570.3	71.04	79.84	75.24	20.45	18.16	15.72	75.3733	18.11	-2.05727	5.18e-48	6.17e-47	--	Heat shock protein DnaJ, cysteine-rich domain-containing protein [Cynara cardunculus var. scolymus] [Cynara cardunculus]
Solyc01g112260.4	24.19	26.05	24.47	3.48	2.79	3.95	24.9033	3.40667	-2.86991	5.38e-48	6.4e-47	--	PREDICTED: uncharacterized protein LOC101258903 [Solanum lycopersicum]
Solyc02g084710.3	14.24	16.38	19.57	46.58	42.97	45.81	16.73	45.12	1.43133	6.72e-48	7.99e-47	TRX1	PREDICTED: thioredoxin H-type 2 [Solanum lycopersicum]
Solyc01g102350.3	17.4	16.34	16	3.04	2.73	3.62	16.58	3.13	-2.40521	8.09e-48	9.6e-47	PAE10	PREDICTED: pectin acetylesterase 12 [Solanum lycopersicum]
Solyc03g120880.4	70.76	68.63	66.6	29.12	28.71	28.5	68.6633	28.7767	-1.25464	8.27e-48	9.81e-47	NUP35	PREDICTED: nuclear pore complex protein NUP35 [Solanum lycopersicum]
Solyc04g015850.3	25.48	24.49	28.71	3.76	4.96	4.58	26.2267	4.43333	-2.56457	1.01e-47	1.2e-46	--	PREDICTED: uncharacterized protein LOC101267797 [Solanum lycopersicum]
Solyc01g112080.3	14.91	13.83	14.56	2.03	1.37	2.01	14.4333	1.80333	-3.00067	1.03e-47	1.23e-46	LYM2	PREDICTED: lysM domain-containing GPI-anchored protein 2 [Solanum lycopersicum]
Solyc11g069940.1	76.77	81.69	70.43	14.36	14.7	16.07	76.2967	15.0433	-2.3425	1.07e-47	1.26e-46	GRXC6	PREDICTED: glutaredoxin-C6-like [Solanum lycopersicum]
Solyc06g073110.3	12.31	11.8	12.86	3.32	2.61	2.74	12.3233	2.89	-2.09225	1.15e-47	1.36e-46	--	PREDICTED: uncharacterized protein LOC101257082 [Solanum lycopersicum]
Solyc02g077970.4	0.47	0.27	0.28	12.47	13.15	13.97	0.34	13.1967	5.2785	1.24e-47	1.46e-46	--	PREDICTED: late embryogenesis abundant protein 76-like [Solanum lycopersicum]
Solyc01g095700.3	21.87	26.11	22.91	3.08	3.15	3.94	23.63	3.39	-2.80126	1.34e-47	1.58e-46	PYL3	regulatory component of ABA receptor3-like [Solanum lycopersicum]
Solyc09g008790.4	23.82	19.71	20.46	4.69	5.09	5.82	21.33	5.2	-2.0363	1.6e-47	1.88e-46	dsk1	PREDICTED: serine/threonine-protein kinase SRPK [Solanum lycopersicum]
Solyc04g025990.3	31.72	32	31.11	12.3	11.67	11.07	31.61	11.68	-1.43634	1.63e-47	1.92e-46	HAK23	Potassium transporter family protein isoform 1 [Theobroma cacao]
Solyc02g071800.3	4.19	5.29	4.62	10.69	10.58	11.65	4.7	10.9733	1.22327	3.14e-47	3.7e-46	At1g53440	PREDICTED: probable LRR receptor-like serine/threonine-protein kinase At1g53420 isoform X4 [Solanum lycopersicum]
Solyc11g017460.3	15.2	13.86	13.96	5.43	5.17	5.7	14.34	5.43333	-1.40014	3.24e-47	3.81e-46	CSI3	PREDICTED: uncharacterized protein LOC101265885 [Solanum lycopersicum]
Solyc01g095300.3	6.94	7.21	7.48	1.24	0.86	1.17	7.21	1.09	-2.72567	3.3e-47	3.87e-46	--	PREDICTED: uncharacterized protein LOC101246380 [Solanum lycopersicum]
Solyc10g079410.2	7.09	7	7.07	0.1	0.12	0.06	7.05333	0.0933333	-6.23977	3.41e-47	4.01e-46	SDP1	PREDICTED: triacylglycerol lipase SDP1-like [Solanum lycopersicum]
Solyc08g077430.3	31.21	27.34	27.73	10.14	11.12	11.87	28.76	11.0433	-1.38089	3.98e-47	4.67e-46	--	PREDICTED: uncharacterized protein LOC101256905 isoform X1 [Solanum lycopersicum]
Solyc11g044910.2	1.71	1.09	2.15	7.57	6.77	8.19	1.65	7.51	2.18635	5.79e-47	6.77e-46	BXL1	SlArf/Xyl1 protein precursor [Solanum lycopersicum]
Solyc08g082060.3	12.69	9.34	11.01	1.28	1.38	1.33	11.0133	1.33	-3.04975	1.2e-46	1.41e-45	TBL23	PREDICTED: protein trichome birefringence-like 23 [Solanum lycopersicum]
Solyc10g054840.2	12.92	13.01	13.09	0.41	0.18	0.45	13.0067	0.346667	-5.22956	2.01e-46	2.34e-45	PIP1-6	X intrinsic protein 2 [Solanum lycopersicum]
Solyc07g007410.4	90.77	96.11	92.15	32.56	35.15	36.75	93.01	34.82	-1.41747	2.04e-46	2.38e-45	--	PREDICTED: probable LRR receptor-like serine/threonine-protein kinase At4g26540 isoform X1 [Solanum lycopersicum]
Solyc02g079320.3	15.77	14.9	16.43	1.52	1.12	1.35	15.7	1.33	-3.56127	2.05e-46	2.39e-45	--	PREDICTED: uncharacterized protein LOC101249982 [Solanum lycopersicum]
Solyc10g051120.3	6.89	4.46	5.04	34.06	31.99	28.73	5.46333	31.5933	2.53177	2.41e-46	2.81e-45	MPC1	mitochondrial pyruvate carrier 1-like [Solanum lycopersicum]
Solyc10g078440.2	54.55	50.11	48.09	6.01	4.44	7.01	50.9167	5.82	-3.12905	2.99e-46	3.48e-45	--	PREDICTED: sigma factor binding protein 1, chloroplastic-like [Nelumbo nucifera]
Solyc12g006520.2	7.27	7.98	8.74	0.33	0.26	0.32	7.99667	0.303333	-4.72042	3.71e-46	4.31e-45	TTS2	delta-amyrin synthase [Solanum lycopersicum]
Solyc03g083430.3	103.04	98.25	101.4	42.85	48.31	46.26	100.897	45.8067	-1.13925	4.31e-46	5e-45	ATO	PREDICTED: splicing factor SF3a60 homolog [Solanum lycopersicum]
Solyc10g039290.2	9.22	9.51	8.98	0.68	0.35	0.88	9.23667	0.636667	-3.85876	5e-46	5.8e-45	NPF4.5	PREDICTED: protein NRT1/ PTR FAMILY 4.5 [Solanum lycopersicum]
Solyc08g081220.1	10.73	12.16	13.16	0.93	1.21	1.42	12.0167	1.18667	-3.34005	6.1e-46	7.06e-45	CYP86A22	PREDICTED: cytochrome P450 86A22 [Solanum lycopersicum]
Solyc01g006680.4	40.08	33.92	37.84	11.57	10.83	10.19	37.28	10.8633	-1.77894	6.97e-46	8.07e-45	JMJ30	JmjC-domain protein JMJ524 [Solanum lycopersicum]
Solyc10g075030.3	16.66	15.08	16.12	3.88	4.7	4.54	15.9533	4.37333	-1.86705	7.5e-46	8.67e-45	Os07g0679700	PREDICTED: B3 domain-containing transcription repressor VAL2 isoform X2 [Solanum lycopersicum]
Solyc02g069450.3	64.4	63.71	71.17	19.62	21.24	19.95	66.4267	20.27	-1.71242	7.82e-46	9.04e-45	PSAF	PREDICTED: photosystem I reaction center subunit III, chloroplastic-like [Solanum lycopersicum]
Solyc01g090270.4	19.59	17.85	18.76	5.8	5.56	6.03	18.7333	5.79667	-1.69231	8.83e-46	1.02e-44	NRG2	PREDICTED: uncharacterized protein LOC101257405 [Solanum lycopersicum]
Solyc06g051940.4	32.88	31	28.16	7.93	6.61	8.85	30.68	7.79667	-1.97637	1.03e-45	1.19e-44	PP2C51	protein phosphatase 2C [Solanum lycopersicum]
Solyc02g069290.3	8.21	8.34	9.4	1.52	1.78	1.6	8.65	1.63333	-2.40488	1.08e-45	1.24e-44	--	PREDICTED: putative E3 ubiquitin-protein ligase LIN isoform X2 [Solanum lycopersicum]
Solyc08g079090.4	12.6	12.72	12.21	2.5	2.41	2.65	12.51	2.52	-2.31159	1.08e-45	1.25e-44	SKU5	PREDICTED: monocopper oxidase-like protein SKU5 [Solanum lycopersicum]
Solyc03g082500.4	6.11	6.01	6.35	13.07	13.6	13.38	6.15667	13.35	1.11662	1.1e-45	1.26e-44	CRK4	serine/threonine protein kinase pk23 [Solanum lycopersicum]
Solyc06g074070.3	4.31	4.31	4.92	0.35	0.31	0.23	4.51333	0.296667	-3.92728	1.25e-45	1.44e-44	TMK2	PREDICTED: receptor-like kinase TMK3 [Solanum lycopersicum]
Solyc08g066330.3	15.87	15.53	17.46	0.96	1.5	1.59	16.2867	1.35	-3.59266	1.41e-45	1.62e-44	CDC2A	cyclin-dependent protein kinase cdc2A-1 [Solanum lycopersicum]
Solyc02g068910.3	30.25	30.23	28.7	9	10.16	9.95	29.7267	9.70333	-1.61521	1.58e-45	1.81e-44	--	PREDICTED: uncharacterized protein LOC101256056 isoform X1 [Solanum lycopersicum]
Solyc08g066070.1	38.59	34.88	35.79	11.78	12.46	12.75	36.42	12.33	-1.56256	2.04e-45	2.33e-44	EXO70B1	exocyst subunit exo70 family protein [Solanum lycopersicum]
Solyc10g079755.1	142.28	144.41	140.23	55.32	53.55	52.59	142.307	53.82	-1.40279	2.46e-45	2.82e-44	CML36	PREDICTED: probable calcium-binding protein CML36 [Solanum lycopersicum]
Solyc04g081550.3	19.44	19.51	20.53	4.01	3.23	3.45	19.8267	3.56333	-2.47614	2.49e-45	2.85e-44	PR5K	PREDICTED: thaumatin-like protein 1b [Solanum lycopersicum]
Solyc06g082980.3	83.07	86.54	84.09	31.45	33.73	31.96	84.5667	32.38	-1.38499	2.55e-45	2.91e-44	At1g20050	PREDICTED: probable 3-beta-hydroxysteroid-Delta(8),Delta(7)-isomerase [Solanum lycopersicum]
Solyc08g067340.4	14.84	15.77	14.59	1.61	1.17	1.36	15.0667	1.38	-3.44862	3.57e-45	4.07e-44	WRKY40	PREDICTED: probable WRKY transcription factor 40 [Solanum lycopersicum]
Solyc06g061090.3	16.02	19.53	18.53	1.01	1.12	1.17	18.0267	1.1	-4.03456	3.94e-45	4.49e-44	--	TLDc [Corchorus capsularis]
Solyc03g111770.3	31.96	29	28.15	7.09	4.48	6.23	29.7033	5.93333	-2.32371	4.69e-45	5.33e-44	abhd17c	PREDICTED: protein ABHD17B [Solanum lycopersicum]
Solyc02g065420.3	29.81	29.39	28.74	5.91	6.78	6.19	29.3133	6.29333	-2.21966	4.78e-45	5.43e-44	At1g49405	PREDICTED: CASP-like protein 5C3 [Solanum lycopersicum]
Solyc12g015690.3	19.52	22.1	21.1	1.24	1.76	1.06	20.9067	1.35333	-3.94937	4.99e-45	5.66e-44	FLA1	PREDICTED: fasciclin-like arabinogalactan protein 1 [Solanum pennellii]
Solyc02g080110.3	7.74	10.58	8.37	23.92	24.5	23.8	8.89667	24.0733	1.4361	5.02e-45	5.69e-44	--	PREDICTED: uncharacterized protein LOC101263370 isoform X1 [Solanum lycopersicum]
Solyc06g066090.3	2.65	2.43	2.11	8.11	8.56	8.42	2.39667	8.36333	1.80305	5.23e-45	5.92e-44	Afg1l	PREDICTED: lactation elevated protein 1 [Solanum lycopersicum]
Solyc11g012860.3	11.93	12.49	11.9	2.38	2.6	2.59	12.1067	2.52333	-2.2624	6.06e-45	6.86e-44	FPP	coiled-coil protein, partial [Solanum lycopersicum]
Solyc01g088250.4	39.15	35	35.35	12.75	12.51	12.57	36.5	12.61	-1.53333	6.49e-45	7.35e-44	--	PREDICTED: protein IQ-DOMAIN 14 [Solanum lycopersicum]
Solyc09g075300.3	31.85	30.91	30.66	7.9	8.07	7.67	31.14	7.88	-1.9825	6.98e-45	7.9e-44	ephA	PREDICTED: bifunctional epoxide hydrolase 2 [Solanum lycopersicum]
Solyc06g072700.3	18.79	19.3	18.97	2.15	3.68	3.24	19.02	3.02333	-2.65331	7.53e-45	8.51e-44	HIPP07	PREDICTED: heavy metal-associated isoprenylated plant protein 3 [Solanum lycopersicum]
Solyc09g010380.3	21.69	22	21.9	3.9	4.29	4.82	21.8633	4.33667	-2.33385	7.74e-45	8.74e-44	PPA4	PREDICTED: soluble inorganic pyrophosphatase 4 [Solanum lycopersicum]
MSTRG.11647	37.25	35.61	38.76	0.37	0.09	0.55	37.2067	0.336667	-6.7881	8.32e-45	9.39e-44	--	hypothetical protein ES319_A06G060500v1 [Gossypium barbadense]
Solyc12g044280.2	26.87	20.66	26.96	1.38	0.91	0.72	24.83	1.00333	-4.62921	8.69e-45	9.8e-44	PSAH	photosystem I reaction center subunit VI, chloroplastic-like [Solanum lycopersicum]
Solyc11g069710.2	10.53	10.38	10.58	1.83	1.83	1.88	10.4967	1.84667	-2.50694	1.21e-44	1.37e-43	ABCG3	PREDICTED: ABC transporter G family member 3 [Solanum lycopersicum]
Solyc09g008280.2	152.44	153.41	152.18	73.06	64.23	64.3	152.677	67.1967	-1.18402	1.25e-44	1.41e-43	SAM3	S-adenosylmethionine synthase 3 [Solanum lycopersicum]
Solyc07g055250.3	68.2	71.06	69.53	22.55	21.59	21.76	69.5967	21.9667	-1.6637	1.43e-44	1.61e-43	EF_0799	PREDICTED: probable endopeptidase p60 [Solanum pennellii]
Solyc06g005710.3	30.67	32.01	26.91	8.93	7.77	8.45	29.8633	8.38333	-1.83278	1.47e-44	1.65e-43	PTAC16	PREDICTED: protein plastid transcriptionally active 16, chloroplastic [Solanum lycopersicum]
Solyc03g117310.1	14.38	12.75	11.07	37.66	40.33	33.62	12.7333	37.2033	1.54682	1.6e-44	1.8e-43	--	PREDICTED: uncharacterized protein LOC101263007 [Solanum lycopersicum]
Solyc06g008220.4	87.99	90.02	92.86	34.95	34.57	33.77	90.29	34.43	-1.3909	1.95e-44	2.19e-43	MORF5	PREDICTED: multiple organellar RNA editing factor 2, chloroplastic-like [Solanum lycopersicum]
Solyc04g072570.3	8.52	7.95	7.84	0.82	1.17	0.97	8.10333	0.986667	-3.03788	2.19e-44	2.46e-43	SERK1	PREDICTED: somatic embryogenesis receptor kinase 1 [Solanum pennellii]
Solyc02g068420.4	146.09	150.14	151.33	73.04	66.27	71.64	149.187	70.3167	-1.08518	2.2e-44	2.47e-43	At2g40430	PREDICTED: uncharacterized protein At2g40430 isoform X1 [Solanum lycopersicum]
Solyc02g083700.4	51.17	52.42	50.48	23.82	22.65	23.49	51.3567	23.32	-1.13898	2.29e-44	2.56e-43	At5g66150	PREDICTED: alpha-mannosidase [Solanum lycopersicum]
Solyc01g104710.3	80.08	71.38	75.91	23.43	24.13	23.5	75.79	23.6867	-1.67793	2.57e-44	2.88e-43	--	BnaA09g28400D [Brassica napus]
Solyc05g005170.4	0.08	0.04	0.13	14.38	12.86	15.23	0.0833333	14.1567	7.40837	4.37e-44	4.88e-43	At1g48100	PREDICTED: polygalacturonase At1g48100-like [Solanum lycopersicum]
Solyc04g040160.4	17.47	18.8	17.43	4.28	4.03	4.31	17.9	4.20667	-2.08921	4.46e-44	4.97e-43	PTC52	PREDICTED: protochlorophyllide-dependent translocon component 52, chloroplastic [Solanum lycopersicum]
Solyc04g009260.3	13.95	12.22	14.74	3.1	3	2.96	13.6367	3.02	-2.17487	5.41e-44	6.03e-43	RPP13	PREDICTED: disease resistance protein RPP13-like [Solanum lycopersicum]
Solyc02g067040.3	0.51	0.35	0.86	4.86	5.06	4.67	0.573333	4.86333	3.0845	6.01e-44	6.68e-43	EDR2L	PREDICTED: protein ENHANCED DISEASE RESISTANCE 2-like [Nicotiana sylvestris]
Solyc03g119460.4	64.29	69.68	67.32	26.94	23.29	23	67.0967	24.41	-1.45877	6.59e-44	7.33e-43	CSTF64	PREDICTED: cleavage stimulating factor 64 [Solanum lycopersicum]
Solyc08g041770.3	19.72	21.61	21.84	4.89	4.29	4.32	21.0567	4.5	-2.22628	6.65e-44	7.39e-43	HPAT1	PREDICTED: hydroxyproline O-arabinosyltransferase 1 [Nicotiana attenuata]
Solyc11g027830.2	15.6	14.97	16.23	2.45	1.7	2.12	15.6	2.09	-2.89997	6.73e-44	7.47e-43	--	PREDICTED: uncharacterized protein LOC101246986 isoform X1 [Solanum lycopersicum]
Solyc10g005920.4	21.47	20.2	18.91	6.42	7.59	7.79	20.1933	7.26667	-1.47451	7.2e-44	7.99e-43	VCS	PREDICTED: enhancer of mRNA-decapping protein 4-like [Solanum lycopersicum]
Solyc04g008040.4	6.02	7.38	6.36	0.18	0.33	0.25	6.58667	0.253333	-4.70044	7.89e-44	8.75e-43	MAP70.1	PREDICTED: microtubule-associated protein 70-2 [Solanum lycopersicum]
Solyc06g082950.4	163.41	167.03	168.81	73.08	69.62	62.77	166.417	68.49	-1.28083	8.82e-44	9.77e-43	PSAL	PREDICTED: photosystem I reaction center subunit XI, chloroplastic [Solanum lycopersicum]
Solyc10g085890.1	19.58	13.49	20.57	130.15	178.82	209.2	17.88	172.723	3.27204	1.08e-43	1.19e-42	--	-
Solyc01g109340.4	11.15	10.55	12.48	0.49	0.35	0.82	11.3933	0.553333	-4.3639	1.22e-43	1.34e-42	rnf-5	PREDICTED: RING finger protein 5-like [Solanum lycopersicum]
Solyc02g070260.4	16.75	15.52	16.27	6.12	6.5	6.67	16.18	6.43	-1.33132	1.35e-43	1.49e-42	AIR9	PREDICTED: 187-kDa microtubule-associated protein AIR9 isoform X2 [Solanum lycopersicum]
Solyc08g082400.1	146.35	145.74	143.14	60.34	60.01	59.82	145.077	60.0567	-1.27242	1.39e-43	1.54e-42	ndhS	PREDICTED: NAD(P)H-quinone oxidoreductase subunit S, chloroplastic [Solanum lycopersicum]
Solyc04g016360.3	209.08	209.67	205.51	102.76	102.5	99.12	208.087	101.46	-1.03627	1.54e-43	1.7e-42	SFGH	PREDICTED: S-formylglutathione hydrolase [Solanum lycopersicum]
Solyc12g005880.2	31.5	30.52	32.14	10.7	9.45	10.49	31.3867	10.2133	-1.6197	1.6e-43	1.77e-42	B3GALT2	PREDICTED: probable beta-1,3-galactosyltransferase 2 isoform X2 [Solanum lycopersicum]
Solyc11g012140.2	69.3	64.61	64.07	29.92	32.21	32.41	65.9933	31.5133	-1.06636	1.73e-43	1.91e-42	At4g10320	PREDICTED: isoleucine--tRNA ligase, cytoplasmic [Solanum lycopersicum]
Solyc09g097960.3	0	0.06	0.24	23.22	30.31	25.25	0.1	26.26	8.03672	1.79e-43	1.97e-42	At1g60710	aldo-keto reductases superfamily protein [Solanum lycopersicum]
Solyc09g009100.4	34.16	34.52	35.3	10.42	11.85	12.62	34.66	11.63	-1.57542	1.81e-43	1.99e-42	HSFA3	heat stress transcription factor A3 [Solanum lycopersicum]
Solyc02g070950.1	20.12	18.1	19.86	1.17	1.07	1.14	19.36	1.12667	-4.10295	2.78e-43	3.06e-42	CAB1B	chlorophyll a/b-binding protein Cab-1B [Solanum lycopersicum]
Solyc09g007480.3	33.22	34.58	33.05	0.54	0.36	0.09	33.6167	0.33	-6.67057	2.94e-43	3.22e-42	--	PREDICTED: uncharacterized protein LOC101252623 [Solanum lycopersicum]
Solyc03g116390.4	2.12	2.07	2.4	15.86	13.42	15.48	2.19667	14.92	2.76386	3.32e-43	3.64e-42	--	late embryogenesis abundant protein [Solanum lycopersicum]
Solyc09g090760.4	2.96	2.81	2.59	7.28	8.7	7.68	2.78667	7.88667	1.50088	3.46e-43	3.79e-42	At1g04570	PREDICTED: probable folate-biopterin transporter 8, chloroplastic isoform X1 [Solanum lycopersicum]
Solyc02g093430.3	7.74	6.58	8.51	17.76	15.88	16.83	7.61	16.8233	1.1445	3.93e-43	4.3e-42	--	PREDICTED: uncharacterized protein LOC101260885 isoform X1 [Solanum lycopersicum]
Solyc07g053970.3	9.25	9.42	9.34	1.67	1.82	1.77	9.33667	1.75333	-2.41281	4.11e-43	4.5e-42	TPC1B	two pore calcium channel protein 1B [Solanum lycopersicum]
Solyc05g054150.3	13.25	14.33	12.36	2.25	1.43	1.83	13.3133	1.83667	-2.85771	4.19e-43	4.59e-42	RABA5A	PREDICTED: ras-related protein RABA5a [Solanum lycopersicum]
Solyc05g054740.3	28.92	28.49	25.13	9.1	8.92	9.23	27.5133	9.08333	-1.59884	4.25e-43	4.64e-42	SULTR4;2	probable sulfate transporter 4.2-like [Solanum lycopersicum]
Solyc03g097190.3	36.7	35.48	38.43	15.03	16.05	14.26	36.87	15.1133	-1.28663	4.28e-43	4.68e-42	At4g27595	PREDICTED: WEB family protein At3g02930, chloroplastic [Solanum lycopersicum]
Solyc10g087010.3	73.56	69.57	72.6	30.97	30.43	29.54	71.91	30.3133	-1.24624	4.51e-43	4.92e-42	CYP71D55	PREDICTED: premnaspirodiene oxygenase-like [Solanum lycopersicum]
Solyc10g085460.3	11.8	11.22	12.21	3.53	3.75	3.63	11.7433	3.63667	-1.69115	5.45e-43	5.95e-42	RGA2	PREDICTED: disease resistance protein RGA2-like [Nicotiana tabacum]
Solyc09g015840.4	10.12	9.45	8.27	30.85	28.86	35.73	9.28	31.8133	1.77743	7.33e-43	7.96e-42	FER	PREDICTED: receptor-like protein kinase FERONIA [Solanum pennellii]
Solyc05g047530.3	0.04	0.23	0.28	7.17	5.43	6.9	0.183333	6.5	5.1479	7.85e-43	8.52e-42	CYP73A14	PREDICTED: cytochrome P450 CYP73A100 [Solanum lycopersicum]
Solyc07g025510.4	27.37	29.9	27.11	5.07	6.03	6.07	28.1267	5.72333	-2.29701	7.93e-43	8.6e-42	TET2	PREDICTED: tetraspanin-2-like [Solanum lycopersicum]
Solyc10g052880.1	3.38	4.53	4.59	13.73	15.04	12.75	4.16667	13.84	1.73188	8.27e-43	8.97e-42	PGIP2	PREDICTED: probably inactive leucine-rich repeat receptor-like protein kinase At2g25790 [Solanum lycopersicum]
Solyc03g113420.4	7.12	7.98	7.19	15.93	15.25	15.5	7.43	15.56	1.06641	8.41e-43	9.12e-42	NPF2.11	protein NRT1/ PTR FAMILY 2.11-like [Solanum lycopersicum]
Solyc05g014000.4	14.25	12.94	14.44	0.12	0.12	0.24	13.8767	0.16	-6.43845	9.41e-43	1.02e-41	At1g67750	PREDICTED: probable pectate lyase 5 [Solanum lycopersicum]
Solyc07g055200.4	65.39	65.69	64.53	26.81	28.25	27.96	65.2033	27.6733	-1.23645	9.86e-43	1.07e-41	ASK6	PREDICTED: shaggy-related protein kinase eta-like [Solanum lycopersicum]
Solyc06g066790.3	17.46	15.87	15.94	4.78	5.18	5.3	16.4233	5.08667	-1.69095	9.99e-43	1.08e-41	NAA15	PREDICTED: N-alpha-acetyltransferase 16, NatA auxiliary subunit-like [Solanum lycopersicum]
Solyc04g080430.3	2.98	3.3	4.26	9.37	10.15	9.98	3.51333	9.83333	1.48484	1.2e-42	1.29e-41	nt5c2	PREDICTED: 5'-nucleotidase domain-containing protein 4 [Solanum lycopersicum]
Solyc03g078570.3	156.4	157.87	152.27	72.85	66.19	71.39	155.513	70.1433	-1.14866	1.21e-42	1.3e-41	RABH1E	PREDICTED: ras-related protein RABH1e-like [Solanum lycopersicum]
Solyc03g123630.4	90.32	93.69	90.9	38.54	43.95	38.4	91.6367	40.2967	-1.18526	1.34e-42	1.45e-41	PMEU1	pectinesterase/pectinesterase inhibitor U1 precursor [Solanum lycopersicum]
Solyc10g054440.3	8.96	10.07	9.23	17.76	21.59	18.1	9.42	19.15	1.02355	1.4e-42	1.5e-41	ADC2	arginine decarboxylase [Solanum lycopersicum]
Solyc02g071260.3	4.89	4.91	4.59	0.62	0.66	0.59	4.79667	0.623333	-2.94396	1.65e-42	1.78e-41	PHYE	phytochrome E [Solanum lycopersicum]
Solyc01g096740.4	1.16	1.06	1.2	6.85	6.82	7.2	1.14	6.95667	2.60936	1.72e-42	1.85e-41	ZIFL1	PREDICTED: protein ZINC INDUCED FACILITATOR-LIKE 1 [Solanum lycopersicum]
Solyc08g007210.4	1.66	1.52	1.55	9.66	8.48	11.07	1.57667	9.73667	2.62655	1.75e-42	1.88e-41	SHT	PREDICTED: shikimate O-hydroxycinnamoyltransferase-like [Solanum lycopersicum]
Solyc02g085360.4	14.22	13.63	14.11	2.53	1.93	2.63	13.9867	2.36333	-2.56516	2.38e-42	2.55e-41	CYP90B1	cytochrome P450 90B3 [Solanum lycopersicum]
Solyc02g077630.3	32.99	28.99	31.67	11.9	11.8	13.1	31.2167	12.2667	-1.34757	2.69e-42	2.88e-41	HSL1	PREDICTED: receptor-like protein kinase HSL1 [Solanum lycopersicum]
Solyc08g061270.1	12.27	10.89	11.75	51.6	44.48	41.51	11.6367	45.8633	1.97866	3.17e-42	3.39e-41	--	PREDICTED: uncharacterized protein LOC101264141 [Solanum lycopersicum]
Solyc09g008175.1	17.95	19.03	16.13	51.94	48.41	55.77	17.7033	52.04	1.5556	3.29e-42	3.52e-41	--	PREDICTED: auxin-responsive protein SAUR71 [Solanum tuberosum]
Solyc06g065670.4	4.35	4.07	3.86	0.36	0.46	0.5	4.09333	0.44	-3.2177	3.87e-42	4.13e-41	ABCG32	PREDICTED: ABC transporter G family member 32-like [Solanum lycopersicum]
Solyc03g121270.3	121.85	128.14	116.26	56.72	51.78	53.94	122.083	54.1467	-1.17292	4.23e-42	4.51e-41	ILL1	PREDICTED: IAA-amino acid hydrolase ILR1-like 4 [Solanum lycopersicum]
Solyc01g060180.4	22.25	22.77	23.34	6.52	7.28	6.57	22.7867	6.79	-1.74671	4.36e-42	4.65e-41	AAE7	PREDICTED: acetate/butyrate--CoA ligase AAE7, peroxisomal [Solanum lycopersicum]
Solyc10g007100.3	7.25	6.9	7.32	16.94	14.85	17.37	7.15667	16.3867	1.19516	4.85e-42	5.16e-41	DTX19	PREDICTED: protein DETOXIFICATION 18 [Solanum lycopersicum]
Solyc08g008220.3	1014.63	1089.71	1033.33	546.56	508.72	504.06	1045.89	519.78	-1.00876	5.02e-42	5.35e-41	UBC10	PREDICTED: ubiquitin-conjugating enzyme E2 10 [Solanum lycopersicum]
Solyc04g078540.4	6.09	6.88	8.9	19.53	18.91	16.97	7.29	18.47	1.34119	5.7e-42	6.07e-41	RD21B	PREDICTED: low-temperature-induced cysteine proteinase-like [Solanum lycopersicum]
Solyc02g090890.4	75.48	73.74	70.23	31.89	32.81	35.31	73.15	33.3367	-1.13375	6.36e-42	6.76e-41	ABA2	zeaxanthin epoxidase, chloroplastic [Solanum lycopersicum]
Solyc10g083860.3	11.46	9.63	11.34	0.34	0.21	0.28	10.81	0.276667	-5.28807	6.93e-42	7.36e-41	UGT73C5	PREDICTED: UDP-glycosyltransferase 73C5-like [Solanum lycopersicum]
Solyc07g056340.4	15.41	17.14	15.25	4.76	4.29	4.96	15.9333	4.67	-1.77055	7.89e-42	8.37e-41	ML2	PREDICTED: protein MEI2-like 2 [Solanum lycopersicum]
Solyc05g008810.4	44.87	46.49	46.28	14.05	14.96	16.32	45.88	15.11	-1.60236	1.05e-41	1.12e-40	LPP1	PREDICTED: lipid phosphate phosphatase 2-like [Solanum lycopersicum]
Solyc01g080210.3	10.93	10.16	12.35	24.86	20.92	23.17	11.1467	22.9833	1.04398	1.21e-41	1.29e-40	RNR2A	PREDICTED: ribonucleoside-diphosphate reductase small chain A-like [Solanum lycopersicum]
Solyc08g007460.3	1.16	0.99	1.73	13.54	13.83	14.67	1.29333	14.0133	3.43763	1.28e-41	1.35e-40	--	PREDICTED: protein YLS3-like [Solanum lycopersicum]
Solyc12g021360.3	43.66	45.27	48.16	14.6	15.33	13.65	45.6967	14.5267	-1.65339	1.33e-41	1.41e-40	--	PREDICTED: uncharacterized protein LOC101252057 isoform X3 [Solanum lycopersicum]
Solyc02g068530.4	49.23	53.67	49.62	17.26	19.65	19.97	50.84	18.96	-1.42301	1.35e-41	1.42e-40	GLCNAC1PUT2	PREDICTED: UDP-N-acetylglucosamine diphosphorylase 2 [Solanum lycopersicum]
Solyc02g078950.4	5.22	5.27	4.94	0.38	0.31	0.39	5.14333	0.36	-3.83663	1.35e-41	1.43e-40	Os03g0255100	PREDICTED: beta-galactosidase 8-like isoform X2 [Solanum lycopersicum]
Solyc02g072440.4	6.09	5.42	5.33	0.45	0.53	0.86	5.61333	0.613333	-3.19411	1.53e-41	1.62e-40	XA21	PREDICTED: LRR receptor-like serine/threonine-protein kinase GSO1 isoform X1 [Solanum lycopersicum]
Solyc05g008350.3	35.32	34.45	36.97	13.78	13.58	14.41	35.58	13.9233	-1.35356	1.54e-41	1.62e-40	ABCG7	PREDICTED: ABC transporter G family member 7 isoform X2 [Solanum lycopersicum]
Solyc07g041970.4	26.37	26.6	27.17	9.88	8.9	8.07	26.7133	8.95	-1.5776	1.88e-41	1.98e-40	SBT1.8	PREDICTED: subtilisin-like protease SBT1.8 [Solanum lycopersicum]
Solyc11g044530.2	17.76	17.04	15.24	1.25	1.49	1.03	16.68	1.25667	-3.73045	1.94e-41	2.04e-40	PAP4	PREDICTED: probable plastid-lipid-associated protein 4, chloroplastic isoform X2 [Solanum lycopersicum]
Solyc01g007100.3	17.58	17.21	17.02	4.13	5.24	5.26	17.27	4.87667	-1.8243	2.09e-41	2.2e-40	DGD1	PREDICTED: digalactosyldiacylglycerol synthase 1, chloroplastic-like [Solanum lycopersicum]
Solyc10g083880.2	0.28	0.95	1.5	12.16	14.59	15.13	0.91	13.96	3.93929	2.45e-41	2.57e-40	TIP1-1	PREDICTED: aquaporin TIP1-1 [Solanum lycopersicum]
Solyc01g105410.4	37.27	43.24	41.06	11.66	11.42	12.36	40.5233	11.8133	-1.77834	2.92e-41	3.07e-40	EXL2	PREDICTED: protein EXORDIUM-like 2 [Solanum lycopersicum]
Solyc08g066940.4	16.57	15.73	14.8	2.9	3.42	2.46	15.7	2.92667	-2.42343	3e-41	3.15e-40	NPF1.2	PREDICTED: protein NRT1/ PTR FAMILY 1.2 [Solanum lycopersicum]
Solyc10g008400.1	109.65	105.35	102.94	40	33.65	34.68	105.98	36.11	-1.55332	3.46e-41	3.63e-40	RMA1H1	PREDICTED: E3 ubiquitin-protein ligase RMA1H1 [Solanum lycopersicum]
Solyc09g091010.3	35.27	36.95	37.43	11	9.07	8.19	36.55	9.42	-1.95607	3.92e-41	4.1e-40	--	PREDICTED: uncharacterized protein LOC101246964 [Solanum lycopersicum]
Solyc07g018350.2	20.03	19.9	17.57	5.31	5.57	5.83	19.1667	5.57	-1.78285	4.02e-41	4.21e-40	MSH7	PREDICTED: DNA mismatch repair protein MSH7 [Solanum lycopersicum]
Solyc12g088370.2	3.55	3.04	4.45	11.43	11.38	10.81	3.68	11.2067	1.60658	4.33e-41	4.53e-40	IFRD1	PREDICTED: interferon-related developmental regulator 1-like [Solanum lycopersicum]
Solyc02g093590.3	18.63	16.2	17.58	3.66	2.5	2.59	17.47	2.91667	-2.58249	4.84e-41	5.05e-40	COL7	PREDICTED: zinc finger protein CONSTANS-LIKE 16 [Solanum lycopersicum]
Solyc01g100000.3	55.74	55.63	57.98	18.41	21.03	18.67	56.45	19.37	-1.54315	4.96e-41	5.18e-40	PP2B15	PREDICTED: F-box protein PP2-B15 [Solanum lycopersicum]
Solyc09g082210.4	82.08	71.51	78.11	24.37	29.95	29.13	77.2333	27.8167	-1.47327	4.97e-41	5.18e-40	MARD1	PREDICTED: protein MARD1 [Solanum lycopersicum]
Solyc03g031890.3	11.81	12.03	17.54	38.22	33.9	34.28	13.7933	35.4667	1.36249	5.8e-41	6.05e-40	--	PREDICTED: uncharacterized protein LOC101258531 [Solanum lycopersicum]
Solyc07g053710.3	32.17	34.73	29.3	9.46	9.42	9.34	32.0667	9.40667	-1.76932	6.18e-41	6.44e-40	TAT	PREDICTED: tyrosine aminotransferase-like [Solanum lycopersicum]
Solyc02g079490.3	4.91	3.11	5.88	33.85	32.67	33.54	4.63333	33.3533	2.84771	6.21e-41	6.47e-40	AT1	PREDICTED: shikimate O-hydroxycinnamoyltransferase [Solanum lycopersicum]
Solyc01g008130.4	13.47	14.02	14.54	2.58	3.09	2.29	14.01	2.65333	-2.40058	6.62e-41	6.89e-40	DEPDC1B	PREDICTED: uncharacterized protein LOC101246461 isoform X2 [Solanum lycopersicum]
Solyc10g084310.2	239.1	240.18	230.72	109.81	93.99	93.11	236.667	98.97	-1.25779	7.69e-41	7.98e-40	RPS23	PREDICTED: 40S ribosomal protein S23 [Cucumis sativus]
Solyc11g008260.2	1.28	1.25	1.48	11.42	8.47	9.02	1.33667	9.63667	2.84989	8.17e-41	8.47e-40	RD19D	PREDICTED: probable cysteine protease RD19D [Solanum lycopersicum]
Solyc10g080890.2	9.85	8.44	8.97	21.06	20.47	20.66	9.08667	20.73	1.1899	9.31e-41	9.65e-40	fabG	PREDICTED: 3-oxoacyl-[acyl-carrier-protein] reductase FabG-like [Solanum pennellii]
Solyc01g008910.2	2.83	2.78	2.71	8.9	8.98	8.81	2.77333	8.89667	1.68164	9.39e-41	9.73e-40	SCL3	PREDICTED: scarecrow-like protein 3 [Solanum lycopersicum]
Solyc07g016180.3	8.49	8.98	8.18	2.09	2.11	2.23	8.55	2.14333	-1.99607	9.98e-41	1.03e-39	ARF19	auxin response factor 19 [Solanum lycopersicum]
Solyc01g102840.3	5.04	4.65	5.24	10.49	11.07	11.63	4.97667	11.0633	1.15253	1.01e-40	1.05e-39	N	PREDICTED: TMV resistance protein N-like isoform X2 [Solanum tuberosum]
Solyc05g056220.3	40.05	39.91	39.12	17.24	16.7	18.83	39.6933	17.59	-1.17414	1.05e-40	1.08e-39	EMB1691	PREDICTED: methyltransferase-like protein 1 [Solanum lycopersicum]
Solyc04g079530.3	0.13	0.42	0.19	4.82	4.74	4.29	0.246667	4.61667	4.22622	1.08e-40	1.12e-39	NPF4.5	PREDICTED: protein NRT1/ PTR FAMILY 4.5-like [Solanum lycopersicum]
Solyc03g043950.4	18.91	19.15	18.61	5.48	5.44	4.11	18.89	5.01	-1.91474	1.15e-40	1.19e-39	NAGS1	N-acetyl-glutamate synthase [Solanum lycopersicum]
Solyc09g091670.3	0.03	0.02	0.08	3.52	3.26	3.58	0.0433333	3.45333	6.31637	1.29e-40	1.34e-39	PDR1	PREDICTED: pleiotropic drug resistance protein 1 [Solanum lycopersicum]
Solyc04g014830.3	8.99	7.97	9.32	0.6	0.44	0.4	8.76	0.48	-4.18982	1.51e-40	1.56e-39	SCL13	PREDICTED: scarecrow-like protein 21 [Solanum lycopersicum]
Solyc07g053260.3	370.62	390.34	372.84	196.42	182.1	176.89	377.933	185.137	-1.02954	1.52e-40	1.56e-39	TFT9	14-3-3 protein 9 [Solanum lycopersicum]
Solyc01g111320.3	53.51	53.51	54	17.87	21.55	19.09	53.6733	19.5033	-1.46048	1.57e-40	1.62e-39	TL1	PREDICTED: thaumatin-like protein 1b [Solanum pennellii]
Solyc01g100460.3	8.84	9.34	10.13	20.09	21.02	22.51	9.43667	21.2067	1.16817	1.92e-40	1.97e-39	BZIP53	anaerobic basic leucine zipper protein [Solanum lycopersicum]
Solyc01g068500.4	0.56	0.98	0.84	5.43	4.7	4.76	0.793333	4.96333	2.64531	1.98e-40	2.04e-39	At3g54510	PREDICTED: CSC1-like protein At3g54510 isoform X1 [Solanum lycopersicum]
Solyc02g079920.3	0.46	0.51	0.67	6.09	5.33	6.02	0.546667	5.81333	3.41063	2.4e-40	2.47e-39	--	PREDICTED: uncharacterized protein LOC101266475 [Solanum lycopersicum]
Solyc11g033270.2	37.76	35.96	36.03	13.39	16.53	16.1	36.5833	15.34	-1.25389	2.71e-40	2.77e-39	M3KE1	MAP3K epsilon protein kinase [Solanum lycopersicum]
Solyc03g007170.3	14.66	14.1	15.08	2.84	2.76	3.16	14.6133	2.92	-2.32325	3.64e-40	3.72e-39	FKBP53	PREDICTED: peptidyl-prolyl cis-trans isomerase FKBP53 [Solanum lycopersicum]
Solyc08g008080.1	28.7	35.48	28.15	1.3	1.54	1.52	30.7767	1.45333	-4.4044	3.77e-40	3.86e-39	RHA1B	PREDICTED: E3 ubiquitin-protein ligase RHA1B-like [Solanum lycopersicum]
Solyc04g005020.3	4.52	5.25	5.95	14.47	16.01	14.19	5.24	14.89	1.50671	4.06e-40	4.15e-39	JGB	PREDICTED: uncharacterized WD repeat-containing protein alr2800-like [Solanum pennellii]
Solyc11g071690.3	26.36	28.13	29.48	8.07	8.6	8.23	27.99	8.3	-1.75373	4.12e-40	4.21e-39	--	PREDICTED: protein AIR2 isoform X2 [Solanum lycopersicum]
Solyc02g069930.1	1.59	2.51	0.92	28.14	24.36	27.27	1.67333	26.59	3.99009	4.29e-40	4.38e-39	CSE	PREDICTED: caffeoylshikimate esterase-like [Solanum pennellii]
Solyc11g013150.1	13.81	14.27	14.97	2.42	2.26	1.94	14.35	2.20667	-2.70111	4.34e-40	4.43e-39	NSP2	PREDICTED: nodulation-signaling pathway 2 protein [Solanum lycopersicum]
Solyc07g007120.3	165.76	154.69	153.39	60.58	71.81	74.33	157.947	68.9067	-1.19672	4.39e-40	4.48e-39	LET12	homeobox protein knotted-1-like LET12 [Solanum lycopersicum]
Solyc02g082740.1	26.31	23.72	24.87	1.09	0.75	0.84	24.9667	0.893333	-4.80466	5.39e-40	5.49e-39	--	PREDICTED: dirigent protein 19-like [Vitis vinifera]
Solyc01g057770.3	5.87	6.79	6.3	12.53	14.17	12.01	6.32	12.9033	1.02975	5.58e-40	5.69e-39	BOR1	PREDICTED: boron transporter 1 isoform X2 [Solanum lycopersicum]
MSTRG.10254	1.8	2.27	2.27	9.06	9.29	9.36	2.11333	9.23667	2.12785	5.72e-40	5.82e-39	At4g27270	Cysteine-rich RLK (receptor-like protein kinase) 8 [Dorcoceras hygrometricum]
Solyc12g007230.2	17.16	18.5	19.54	2.43	3.22	3.72	18.4	3.12333	-2.55855	6.69e-40	6.8e-39	IAA27	auxin-regulated IAA8 [Solanum lycopersicum]
Solyc11g012440.1	63.94	61.16	60.57	24.66	25.78	26.77	61.89	25.7367	-1.26588	6.69e-40	6.8e-39	PUB4	PREDICTED: U-box domain-containing protein 4 [Solanum lycopersicum]
Solyc08g080170.3	17.58	17.59	17.95	3.61	4.63	3.4	17.7067	3.88	-2.19016	6.7e-40	6.81e-39	HMGS	PREDICTED: hydroxymethylglutaryl-CoA synthase [Solanum lycopersicum]
Solyc05g012230.4	0.66	0.33	0.45	5.41	5.5	5.97	0.48	5.62667	3.55117	7.21e-40	7.33e-39	--	PREDICTED: uncharacterized protein LOC101267310 [Solanum lycopersicum]
Solyc10g074540.1	15.44	17.31	16.28	2.04	1.42	1.69	16.3433	1.71667	-3.25102	8.35e-40	8.48e-39	EXL5	PREDICTED: protein EXORDIUM-like 5 [Solanum lycopersicum]
Solyc04g005540.3	7.1	7.18	6.94	1.59	1.81	1.93	7.07333	1.77667	-1.99322	8.49e-40	8.61e-39	At1g61180	PREDICTED: probable disease resistance protein At1g12280 isoform X5 [Solanum tuberosum]
Solyc09g064630.3	12.18	12.55	12.49	1.8	1.46	1.91	12.4067	1.72333	-2.84784	9.01e-40	9.14e-39	--	TPR_11 domain-containing protein [Cephalotus follicularis]
Solyc01g005440.4	54.83	52.99	53.5	21.53	19.37	19.96	53.7733	20.2867	-1.40636	1.48e-39	1.5e-38	TIFY6B	jasmonate ZIM-domain protein 3 [Solanum lycopersicum]
Solyc03g093540.1	23.42	24.68	22.41	2.26	2.76	1.85	23.5033	2.29	-3.35945	1.72e-39	1.74e-38	ERF5	PREDICTED: ethylene-responsive transcription factor 5-like isoform X1 [Solanum lycopersicum]
Solyc06g060130.4	25.23	25.02	25.29	8.38	7.52	7.3	25.18	7.73333	-1.70312	2.01e-39	2.03e-38	ASP1	PREDICTED: aspartic proteinase Asp1 isoform X2 [Solanum lycopersicum]
Solyc11g013890.1	14.84	16.35	13.45	1.46	1.33	1.89	14.88	1.56	-3.25376	2.16e-39	2.18e-38	At3g06240	PREDICTED: F-box/kelch-repeat protein At3g06240-like [Solanum lycopersicum]
Solyc10g081110.3	14.8	17.67	15.42	1.92	2.29	2.31	15.9633	2.17333	-2.87678	2.21e-39	2.23e-38	RIE1	RING finger superfamily protein [Solanum lycopersicum]
Solyc02g093980.3	5.54	4.98	4.95	0.78	0.79	0.86	5.15667	0.81	-2.67044	2.34e-39	2.35e-38	--	PREDICTED: uncharacterized protein LOC101246002 [Solanum lycopersicum]
Solyc04g080630.4	250.71	261.4	268.72	119.75	113.17	106.21	260.277	113.043	-1.20317	2.6e-39	2.62e-38	RPL31	PREDICTED: 50S ribosomal protein L31, chloroplastic [Solanum lycopersicum]
Solyc09g074420.4	36.94	32.81	32.02	11.75	10.97	13.04	33.9233	11.92	-1.50889	3.31e-39	3.33e-38	DEGP2	PREDICTED: protease Do-like 2, chloroplastic [Solanum lycopersicum]
Solyc11g008380.3	2.65	2.49	2.02	7.95	7.61	7.25	2.38667	7.60333	1.67163	3.62e-39	3.63e-38	SDP6	PREDICTED: glycerol-3-phosphate dehydrogenase SDP6, mitochondrial isoform X2 [Solanum lycopersicum]
Solyc10g009580.4	10.36	9.14	9.43	0.69	0.4	0.94	9.64333	0.676667	-3.83301	3.85e-39	3.87e-38	AS	PREDICTED: hydroquinone glucosyltransferase-like isoform X1 [Solanum lycopersicum]
Solyc01g109130.3	12.91	15.89	16.05	31.85	31.1	27.8	14.95	30.25	1.01679	4.35e-39	4.37e-38	psmG2	PREDICTED: proteasome assembly chaperone 2 [Solanum lycopersicum]
Solyc06g053980.3	20.63	22.68	23.45	4.29	5.06	4.36	22.2533	4.57	-2.28376	4.48e-39	4.49e-38	CLH2	PREDICTED: chlorophyllase-2, chloroplastic-like [Solanum lycopersicum]
Solyc09g005760.3	34.03	33.9	37.65	12.09	14.51	14.4	35.1933	13.6667	-1.36464	4.81e-39	4.81e-38	Utp14a	PREDICTED: U3 small nucleolar RNA-associated protein 14 homolog A [Solanum lycopersicum]
Solyc02g070540.3	13.47	14.57	14.43	2.79	2.01	2.21	14.1567	2.33667	-2.59896	4.86e-39	4.86e-38	--	carbohydrate binding domain-containing protein precursor [Solanum lycopersicum]
Solyc04g079310.4	21.57	20.31	21.66	6.08	5.74	5.57	21.18	5.79667	-1.86941	6.29e-39	6.29e-38	RBP47C	PREDICTED: polyadenylate-binding protein RBP47-like [Solanum lycopersicum]
Solyc06g069420.3	5.41	6.57	6.67	18.27	18.68	16.25	6.21667	17.7333	1.51225	6.55e-39	6.54e-38	--	PREDICTED: uncharacterized protein LOC109120527 [Solanum lycopersicum]
Solyc07g009500.3	68.96	87.16	66.71	1.18	0.93	0.46	74.2767	0.856667	-6.43803	7.49e-39	7.47e-38	rsca	chitinase 2 [Nicotiana attenuata]
Solyc04g054520.3	19.48	18.95	17.27	2.93	1.98	2.49	18.5667	2.46667	-2.91208	7.57e-39	7.55e-38	PNSL4	PREDICTED: photosynthetic NDH subunit of lumenal location 4, chloroplastic [Solanum lycopersicum]
Solyc11g042460.2	4.89	3.79	4.98	9.07	10.06	9.9	4.55333	9.67667	1.08759	7.92e-39	7.9e-38	GBA2	PREDICTED: LOW QUALITY PROTEIN: non-lysosomal glucosylceramidase [Solanum lycopersicum]
Solyc09g009040.3	20.99	18.65	18.35	4.65	3.96	4.56	19.33	4.39	-2.13855	8.01e-39	7.98e-38	FK	delta14-sterol reductase [Solanum lycopersicum]
Solyc10g086650.1	7.68	8.48	7.13	17.23	16.34	17.04	7.76333	16.87	1.11971	8.97e-39	8.93e-38	GLOX	PREDICTED: aldehyde oxidase GLOX [Solanum lycopersicum]
Solyc09g075860.3	7.91	8.61	7.44	1.68	1.56	1.29	7.98667	1.51	-2.40304	1.06e-38	1.05e-37	LOX1.5	PREDICTED: probable linoleate 9S-lipoxygenase 5 isoform X1 [Solanum lycopersicum]
Solyc08g079280.3	32.09	35.18	33.93	11.88	12.7	11.6	33.7333	12.06	-1.48394	1.44e-38	1.43e-37	CYP93A1	PREDICTED: flavonoid 3'-monooxygenase-like isoform X1 [Solanum lycopersicum]
Solyc03g007180.1	8.76	8.24	9.87	1.26	1.38	1.44	8.95667	1.36	-2.71936	1.55e-38	1.54e-37	--	PREDICTED: uncharacterized protein LOC101248359 [Solanum lycopersicum]
Solyc04g071770.3	6.21	4.69	5.31	14.68	13.84	14.86	5.40333	14.46	1.42015	1.6e-38	1.58e-37	ERF110	PREDICTED: ethylene-responsive transcription factor ABR1-like [Solanum lycopersicum]
Solyc02g087330.3	12.98	14.42	14.1	35.08	33.78	37.36	13.8333	35.4067	1.35587	1.63e-38	1.61e-37	--	NADH-ubiquinone reductase complex 1 MLRQ subunit-like protein [Solanum lycopersicum]
Solyc12g056850.2	9.09	9.26	11.56	23.24	23.01	21.92	9.97	22.7233	1.18851	1.75e-38	1.73e-37	dnaJ	PREDICTED: pre-mRNA-splicing factor cwf23 [Solanum lycopersicum]
Solyc05g052040.1	78.22	84.41	81.16	24.71	30.28	32.16	81.2633	29.05	-1.48407	1.96e-38	1.94e-37	ERF5	ethylene-responsive transcription factor 5 [Solanum lycopersicum]
Solyc06g073720.3	77.82	79.42	78.02	36.7	34.87	35.13	78.42	35.5667	-1.1407	2.12e-38	2.1e-37	EIN3	EIL1 protein [Solanum lycopersicum]
Solyc04g009910.3	25.52	29.12	27.22	6.89	5.43	6	27.2867	6.10667	-2.15974	2.18e-38	2.15e-37	PPCK2	PREDICTED: phosphoenolpyruvate carboxylase kinase 2-like [Solanum lycopersicum]
Solyc07g049350.3	48.26	46.7	46.33	19.82	19.35	22.66	47.0967	20.61	-1.19228	2.22e-38	2.19e-37	--	PREDICTED: uncharacterized protein LOC101243727 [Solanum lycopersicum]
Solyc09g008370.1	1.43	0.92	1.12	6.6	6	6.05	1.15667	6.21667	2.42617	2.29e-38	2.26e-37	--	PREDICTED: uncharacterized membrane protein YMR155W-like [Solanum tuberosum]
Solyc08g067290.3	11.37	10.77	12.25	23.27	22.42	23.11	11.4633	22.9333	1.00042	2.3e-38	2.27e-37	AIP2	PREDICTED: E3 ubiquitin-protein ligase AIP2 [Solanum lycopersicum]
Solyc04g055170.3	177.1	188.69	189.03	90.76	90.7	87.26	184.94	89.5733	-1.04592	2.48e-38	2.45e-37	ANN2	annexin p35 [Solanum lycopersicum]
Solyc12g099250.2	8.91	9.23	8.13	1.75	1.55	1.85	8.75667	1.71667	-2.35077	3.18e-38	3.13e-37	SIS8	PREDICTED: RGS domain-containing serine/threonine-protein kinase A-like isoform X1 [Solanum lycopersicum]
Solyc08g014470.4	52.07	53.53	54.38	22.63	22.62	24.25	53.3267	23.1667	-1.20281	3.33e-38	3.28e-37	aepA	PREDICTED: uncharacterized protein LOC101256311 isoform X2 [Solanum lycopersicum]
Solyc04g011580.4	20.19	19.93	20.29	6.57	7.52	8.11	20.1367	7.4	-1.44423	3.39e-38	3.33e-37	APUM2	PREDICTED: pumilio homolog 1-like [Solanum lycopersicum]
Solyc11g006590.2	10.58	9.94	9.99	0.16	0.24	0.2	10.17	0.2	-5.66818	3.47e-38	3.4e-37	CYP83B1	PREDICTED: cytochrome P450 83B1-like [Solanum lycopersicum]
Solyc08g005420.3	22.15	22.9	22.84	5.53	6.55	6.68	22.63	6.25333	-1.85554	4.03e-38	3.95e-37	CDC20-1	PREDICTED: cell division cycle 20.2, cofactor of APC complex-like [Solanum lycopersicum]
Solyc07g062500.3	4.86	4.11	4.53	9.24	10.86	11.35	4.5	10.4833	1.2201	4.12e-38	4.04e-37	CYP72A15	PREDICTED: cytochrome P450 CYP72A219-like [Solanum lycopersicum]
Solyc11g069350.2	29.47	27.6	31.5	8.25	8.35	10.48	29.5233	9.02667	-1.70959	4.22e-38	4.13e-37	--	PREDICTED: uncharacterized protein LOC101256453 [Solanum lycopersicum]
Solyc06g054320.1	23.54	24.75	24.3	0.67	1.1	1.2	24.1967	0.99	-4.61124	4.98e-38	4.87e-37	DIR21	PREDICTED: dirigent protein 22-like [Solanum lycopersicum]
Solyc05g056620.2	74.74	73.76	76.63	31.76	32.19	29.34	75.0433	31.0967	-1.27096	5.59e-38	5.46e-37	AP1C	MADS-box transcription factor MADS-MC [Solanum lycopersicum]
Solyc10g083730.2	74.2	79.1	76.1	32.31	26.37	28.71	76.4667	29.13	-1.39233	6e-38	5.85e-37	PP2A15	PREDICTED: F-box protein PP2-A15 [Solanum lycopersicum]
Solyc04g008980.3	67.26	68.36	69.08	29.34	28.64	30.29	68.2333	29.4233	-1.21352	6.54e-38	6.38e-37	--	PREDICTED: F-box/LRR-repeat protein 2 [Solanum lycopersicum]
Solyc08g083130.4	92.46	96.94	95.74	36.53	35.21	35.49	95.0467	35.7433	-1.41096	6.6e-38	6.43e-37	ATHB-7	PREDICTED: homeobox-leucine zipper protein ATHB-7-like [Solanum lycopersicum]
Solyc02g094300.4	11.1	10.33	11.26	1.25	1.58	1.37	10.8967	1.4	-2.96039	6.89e-38	6.72e-37	ACR6	PREDICTED: ACT domain-containing protein ACR6 [Solanum lycopersicum]
Solyc08g081940.3	11.91	10.75	11.24	2.19	2.52	2.1	11.3	2.27	-2.31556	7.55e-38	7.35e-37	At4g23740	PREDICTED: probable inactive receptor kinase At4g23740 [Solanum lycopersicum]
Solyc05g012770.3	3.55	3.02	4.07	9.94	10.67	8.67	3.54667	9.76	1.46042	7.56e-38	7.36e-37	WRKY4	PREDICTED: probable WRKY transcription factor 4 [Solanum lycopersicum]
Solyc05g005720.4	54.58	53.5	53.08	25.28	25.29	25.97	53.72	25.5133	-1.07421	7.76e-38	7.55e-37	HAK23	PREDICTED: putative potassium transporter 12 [Solanum lycopersicum]
Solyc08g081455.1	5.58	6.27	5.93	12.38	12.38	12.59	5.92667	12.45	1.07085	8.21e-38	7.99e-37	--	PREDICTED: uncharacterized protein LOC107027066 [Solanum pennellii]
Solyc01g067080.3	7.91	6.66	6.01	20.7	18.67	18.56	6.86	19.31	1.49307	8.62e-38	8.37e-37	--	PREDICTED: uncharacterized protein LOC101250046 [Solanum lycopersicum]
Solyc06g083310.3	53.66	50.45	53.48	24.32	23.83	23.15	52.53	23.7667	-1.1442	1.08e-37	1.05e-36	GAUT8	PREDICTED: galacturonosyltransferase 8 [Solanum lycopersicum]
Solyc01g090350.3	0	0	0.26	217.41	153.75	155.08	0.0866667	175.413	10.983	1.27e-37	1.23e-36	MALD3	non-specific lipid-transfer protein precursor [Solanum lycopersicum]
Solyc02g091860.3	7.69	6.3	7.19	1.44	1.43	1.16	7.06	1.34333	-2.39385	1.45e-37	1.41e-36	HSL2	PREDICTED: LRR receptor-like serine/threonine-protein kinase HSL2 [Solanum lycopersicum]
Solyc07g065540.1	11.13	13.63	11.01	0.86	1.14	0.73	11.9233	0.91	-3.71178	1.48e-37	1.43e-36	FLA1	PREDICTED: fasciclin-like arabinogalactan protein 1 [Solanum lycopersicum]
Solyc02g068140.3	6.78	5.71	5.39	0.21	0.11	0.34	5.96	0.22	-4.75974	1.51e-37	1.46e-36	--	PREDICTED: protein NUCLEAR FUSION DEFECTIVE 4 [Solanum lycopersicum]
Solyc12g038160.2	15.67	14.32	14.13	3.6	3.9	3.74	14.7067	3.74667	-1.97279	1.55e-37	1.5e-36	LIPF	PREDICTED: lipase 1-like [Solanum tuberosum]
Solyc01g059930.3	85.55	96.23	93.35	33.66	35.75	35.95	91.71	35.12	-1.38479	1.75e-37	1.69e-36	--	PREDICTED: universal stress protein PHOS32 [Solanum lycopersicum]
Solyc07g062130.3	14.01	13.87	12.8	3.61	3.84	3.92	13.56	3.79	-1.83909	1.83e-37	1.77e-36	RHM1	PREDICTED: trifunctional UDP-glucose 4,6-dehydratase/UDP-4-keto-6-deoxy-D-glucose 3,5-epimerase/UDP-4-keto-L-rhamnose-reductase RHM1 [Solanum lycopersicum]
Solyc12g095780.2	10.74	10.64	10.62	2.17	1.9	1.87	10.6667	1.98	-2.42954	2.15e-37	2.08e-36	At1g76660	PREDICTED: uncharacterized protein At1g76660 isoform X1 [Solanum lycopersicum]
Solyc08g061610.4	7.49	7.79	6.52	0.94	1.16	1.43	7.26667	1.17667	-2.62659	2.36e-37	2.28e-36	PAA2	PREDICTED: copper-transporting ATPase PAA2, chloroplastic [Solanum lycopersicum]
Solyc08g079480.3	0.65	0.73	0.93	7.55	9.38	8.35	0.77	8.42667	3.45203	2.4e-37	2.32e-36	--	PREDICTED: uncharacterized protein LOC101265157 [Solanum lycopersicum]
Solyc12g094550.2	9.27	10.35	8.57	19.44	18.55	20.34	9.39667	19.4433	1.04905	2.53e-37	2.44e-36	--	PREDICTED: uncharacterized protein LOC101250784 [Solanum lycopersicum]
Solyc08g076390.3	3.18	3.16	2.92	6.64	6.83	7.67	3.08667	7.04667	1.19089	2.68e-37	2.58e-36	JMJ706	PREDICTED: lysine-specific demethylase JMJ706-like [Solanum lycopersicum]
Solyc02g063270.4	53.6	53.38	54.46	22.06	20.71	19.56	53.8133	20.7767	-1.373	2.75e-37	2.64e-36	DTX14	PREDICTED: protein DETOXIFICATION 9 [Solanum lycopersicum]
Solyc02g092140.1	6.87	6.72	8.22	17.87	18.99	17.02	7.27	17.96	1.30476	2.77e-37	2.67e-36	PP2A10	PREDICTED: protein PHLOEM PROTEIN 2-LIKE A10-like [Solanum lycopersicum]
Solyc04g082060.4	23.94	22.14	22.29	6.35	5.67	6.44	22.79	6.15333	-1.88896	2.88e-37	2.77e-36	SKIP23	PREDICTED: F-box protein SKIP23-like [Solanum lycopersicum]
Solyc06g083660.4	8.68	7.76	8.34	2.04	1.33	1.79	8.26	1.72	-2.26373	2.88e-37	2.77e-36	--	PREDICTED: uncharacterized protein LOC101266733 isoform X3 [Solanum lycopersicum]
Solyc03g063760.4	15.61	16.54	14.42	3.79	4.08	4.19	15.5233	4.02	-1.94917	4.17e-37	4e-36	Ighmbp2	PREDICTED: DNA-binding protein SMUBP-2 isoform X2 [Solanum lycopersicum]
Solyc12g009600.2	45.17	47.28	43.3	12.87	13.1	12.36	45.25	12.7767	-1.82441	4.29e-37	4.11e-36	At4g02530	PREDICTED: thylakoid lumenal 16.5 kDa protein, chloroplastic [Solanum lycopersicum]
Solyc07g065640.3	149.82	165.75	147.89	64.28	63.99	60.37	154.487	62.88	-1.29681	4.56e-37	4.36e-36	NOI4	PREDICTED: RPM1-interacting protein 4 isoform X3 [Solanum lycopersicum]
Solyc05g052480.4	6.67	5.79	5.61	12.65	12.54	14.66	6.02333	13.2833	1.14098	4.57e-37	4.37e-36	--	PREDICTED: multiple inositol polyphosphate phosphatase 1-like [Solanum pennellii]
Solyc03g116870.3	41.57	41.24	39.22	15.33	14.62	13.44	40.6767	14.4633	-1.4918	5e-37	4.78e-36	PNSB1	PREDICTED: photosynthetic NDH subunit of subcomplex B 1, chloroplastic [Solanum lycopersicum]
Solyc11g071620.3	4.31	3.94	4.48	0.61	0.72	0.95	4.24333	0.76	-2.48113	5.04e-37	4.82e-36	AAO1	aldehyde oxidase [Solanum lycopersicum]
Solyc10g054080.3	4.21	5.38	4.16	0.35	0.55	0.46	4.58333	0.453333	-3.33775	6.05e-37	5.78e-36	KIN7D	PREDICTED: kinesin-like protein KIN-7D, mitochondrial isoform X2 [Solanum lycopersicum]
Solyc01g081570.3	28.41	29.02	30.43	10.23	9.68	11.01	29.2867	10.3067	-1.50667	6.23e-37	5.95e-36	--	PREDICTED: uncharacterized protein LOC101264758 [Solanum lycopersicum]
Solyc03g119610.1	40.82	45.75	41.76	10.29	10.87	8.18	42.7767	9.78	-2.12892	6.56e-37	6.26e-36	--	PREDICTED: uncharacterized protein LOC101261213 [Solanum lycopersicum]
Solyc03g116100.3	1.47	1.15	0.77	7.41	6.52	6.44	1.13	6.79	2.58709	7.03e-37	6.71e-36	MYB306	PREDICTED: myb-related protein 306 [Solanum lycopersicum]
Solyc03g114930.3	23.74	22.69	20.45	3.05	4.58	4.47	22.2933	4.03333	-2.46657	7.73e-37	7.36e-36	PPL1	photosystem II reaction center PsbP family protein [Solanum lycopersicum]
Solyc02g081420.3	3.15	2.93	2.74	6.08	6.43	6.96	2.94	6.49	1.1424	8.36e-37	7.96e-36	MAA3	PREDICTED: helicase sen1-like [Daucus carota subsp. sativus] [Daucus carota]
Solyc12g017850.2	8.88	11.63	11.15	26.72	26.64	22.77	10.5533	25.3767	1.2658	8.57e-37	8.15e-36	MARD1	PREDICTED: protein MARD1-like [Nicotiana attenuata]
Solyc06g075180.1	97.92	94.97	93.81	31.93	31.53	28.96	95.5667	30.8067	-1.63326	9.13e-37	8.68e-36	RPL12	PREDICTED: 60S ribosomal protein L12 [Solanum lycopersicum]
Solyc01g097510.4	30	29.79	28.64	8.55	8.7	7.98	29.4767	8.41	-1.8094	1.03e-36	9.78e-36	ANN3	PREDICTED: annexin D3-like isoform X2 [Solanum lycopersicum]
Solyc11g065000.2	53.53	52.84	56.85	24.6	24.87	25.75	54.4067	25.0733	-1.11763	1.05e-36	9.96e-36	At2g26850	PREDICTED: F-box protein At2g32560 isoform X2 [Solanum lycopersicum]
Solyc01g005330.3	31.91	29.99	29.72	12.49	12.17	11.62	30.54	12.0933	-1.33649	1.05e-36	1e-35	MAP70.1	PREDICTED: microtubule-associated protein 70-2-like [Solanum lycopersicum]
Solyc12g049030.1	0.06	0	0.31	14.76	14.31	13.61	0.123333	14.2267	6.84989	1.29e-36	1.22e-35	FAD2	PREDICTED: delta(12)-fatty-acid desaturase FAD2-like [Solanum lycopersicum]
Solyc09g008770.3	0	0.15	0.12	12.36	15.91	14.22	0.09	14.1633	7.29802	1.33e-36	1.26e-35	ECP63	PREDICTED: embryonic protein DC-8 [Solanum lycopersicum]
Solyc08g006870.4	11.75	10.88	11.18	2.34	1.67	1.34	11.27	1.78333	-2.65984	1.34e-36	1.27e-35	NPY1	PREDICTED: BTB/POZ domain-containing protein NPY1 [Solanum lycopersicum]
Solyc03g031430.1	3.81	3.4	6.54	21.94	19.99	19.41	4.58333	20.4467	2.1574	1.55e-36	1.47e-35	UREF	ureF protein [Solanum lycopersicum]
Solyc09g010690.4	30.11	28.98	29.15	10.4	8.17	7.82	29.4133	8.79667	-1.74144	1.88e-36	1.78e-35	XB3	Hop-interacting protein THI015 [Solanum lycopersicum]
Solyc01g009120.3	13.36	12.3	13.97	1.96	1.96	2.76	13.21	2.22667	-2.56867	1.93e-36	1.82e-35	HAD7	PREDICTED: histone deacetylase 7 isoform X1 [Solanum lycopersicum]
Solyc06g005500.4	27.68	30.5	28.16	10.1	9.35	10.44	28.78	9.96333	-1.53037	2.21e-36	2.08e-35	PBL9	protein kinase 1b [Solanum lycopersicum]
Solyc02g071620.3	1.78	1.71	1.71	7.95	7.56	8.71	1.73333	8.07333	2.21962	2.61e-36	2.46e-35	At1g29670	PREDICTED: GDSL esterase/lipase At1g29670-like [Solanum lycopersicum]
Solyc09g082340.2	0.1	0.03	0.49	238	283.77	250.34	0.206667	257.37	10.2823	2.8e-36	2.63e-35	AMP2-1	vicilin precursor [Solanum lycopersicum]
Solyc12g042830.3	1.16	0.3	1.96	47.71	40.82	39.05	1.14	42.5267	5.22126	2.85e-36	2.68e-35	HSP26.5	PREDICTED: 26.5 kDa heat shock protein, mitochondrial [Solanum lycopersicum]
Solyc06g082610.4	14.96	14.43	14.5	3.73	3.65	4.24	14.63	3.87333	-1.91728	2.94e-36	2.77e-35	At5g58300	PREDICTED: LOW QUALITY PROTEIN: probable inactive receptor kinase At5g58300 [Solanum lycopersicum]
Solyc09g092670.3	23.3	23.2	23.9	7.65	6.74	6.82	23.4667	7.07	-1.73083	3.37e-36	3.16e-35	CYP83B1	PREDICTED: cytochrome P450 83B1-like [Solanum lycopersicum]
Solyc03g117690.3	15.1	14.68	15.35	3.35	3.41	2.44	15.0433	3.06667	-2.29438	3.68e-36	3.46e-35	At5g10770	PREDICTED: aspartyl protease family protein At5g10770-like [Solanum lycopersicum]
Solyc06g073300.1	374.33	379.69	379.52	174.35	179.03	184.78	377.847	179.387	-1.07473	3.92e-36	3.68e-35	RPL27	PREDICTED: 60S ribosomal protein L27 [Solanum lycopersicum]
Solyc03g082380.4	128.8	134.44	128.4	63.09	60.15	61.8	130.547	61.68	-1.08169	3.97e-36	3.72e-35	SR34A	serine/arginine-rich splicing factor SR34A [Solanum lycopersicum]
Solyc09g008350.3	19.24	20.38	19.19	5.72	4.75	5.39	19.6033	5.28667	-1.89067	4.73e-36	4.43e-35	ACR10	PREDICTED: ACT domain-containing protein ACR10 [Solanum lycopersicum]
Solyc04g008310.3	62.4	63.39	63.31	25.15	26.65	26.91	63.0333	26.2367	-1.26453	5.1e-36	4.78e-35	ZOX1	PREDICTED: zeatin O-xylosyltransferase-like [Solanum lycopersicum]
MSTRG.5355	32.65	28.11	35.22	7.27	4.92	4.86	31.9933	5.68333	-2.49296	6.19e-36	5.79e-35	--	-
Solyc08g067610.3	0.31	0.14	0.29	1.73	2.32	2.41	0.246667	2.15333	3.12594	6.51e-36	6.08e-35	PDR1	PREDICTED: pleiotropic drug resistance protein 1-like [Solanum lycopersicum]
Solyc11g008620.2	77.69	75.64	75.77	33.97	34.44	35.3	76.3667	34.57	-1.14342	6.75e-36	6.3e-35	PGLP1B	PREDICTED: phosphoglycolate phosphatase 1B, chloroplastic [Solanum lycopersicum]
Solyc03g112440.1	3.01	3.37	2.29	20.61	20.28	19.76	2.89	20.2167	2.8064	6.86e-36	6.41e-35	At5g40420	PREDICTED: oleosin 18.2 kDa-like [Solanum lycopersicum]
Solyc09g065470.3	0	0.08	0.03	47.46	41.69	36.76	0.0366667	41.97	10.1607	7.47e-36	6.97e-35	AMP2-2	PREDICTED: vicilin-like antimicrobial peptides 2-2 [Solanum lycopersicum]
Solyc05g016060.4	62.18	63.67	63.88	20.17	17.16	20.39	63.2433	19.24	-1.7168	7.56e-36	7.05e-35	--	PREDICTED: cysteine-rich and transmembrane domain-containing protein A-like [Solanum lycopersicum]
Solyc12g056100.3	529.78	536.28	525.19	282.48	252.08	256.09	530.417	263.55	-1.00905	7.98e-36	7.43e-35	UBC28	ubiquitin conjugating enzyme E2 [Solanum lycopersicum]
Solyc01g006670.2	28.49	28.77	31.08	9.15	9.79	9.85	29.4467	9.59667	-1.6175	8.61e-36	8.02e-35	UGT92A1	PREDICTED: UDP-glycosyltransferase 92A1-like [Solanum pennellii]
Solyc02g080370.3	112.44	116.76	117.3	56.04	52.22	49.46	115.5	52.5733	-1.13549	9.29e-36	8.65e-35	TOM1	tobamovirus multiplication 1 homolog 3 [Solanum lycopersicum]
Solyc06g008350.3	10.3	11.62	11.72	23.97	23.39	26.47	11.2133	24.61	1.13403	9.71e-36	9.04e-35	STK19	PREDICTED: serine/threonine-protein kinase 19 isoform X1 [Solanum lycopersicum]
Solyc12g006590.3	20.65	17.4	21.88	1.24	1.49	2.07	19.9767	1.6	-3.64217	1.02e-35	9.48e-35	--	PREDICTED: zinc finger Ran-binding domain-containing protein 2-like isoform X1 [Solanum lycopersicum]
Solyc08g077730.3	25.5	24.31	24.57	7.5	8.69	9.3	24.7933	8.49667	-1.54498	1.02e-35	9.5e-35	--	PREDICTED: phosphatidylinositol 4-phosphate 5-kinase 4-like [Ipomoea nil]
Solyc04g080010.4	12.28	12.56	14.49	2.51	2.36	2.22	13.11	2.36333	-2.47177	1.04e-35	9.69e-35	-	-
Solyc06g072760.4	0.66	0.67	0.51	7.44	6.73	7.64	0.613333	7.27	3.56721	1.06e-35	9.84e-35	SYP21	PREDICTED: syntaxin-22-like [Solanum lycopersicum]
Solyc03g114020.3	30.74	30.69	31.93	7.66	7.6	7.17	31.12	7.47667	-2.05737	1.18e-35	1.09e-34	--	PREDICTED: uncharacterized protein LOC101254182 [Solanum lycopersicum]
Solyc03g111610.3	34.56	30.67	35.43	10.19	10.67	10.18	33.5533	10.3467	-1.69729	1.19e-35	1.11e-34	CBBY	PREDICTED: haloacid dehalogenase-like hydrolase domain-containing protein At3g48420 [Solanum lycopersicum]
Solyc10g083440.2	51.66	56.97	52.18	19.26	20.87	20.11	53.6033	20.08	-1.41656	1.51e-35	1.4e-34	GT	PREDICTED: anthocyanidin 3-O-glucosyltransferase [Solanum lycopersicum]
Solyc12g049390.2	18.81	17.09	17.67	3.21	3.82	4.74	17.8567	3.92333	-2.18631	1.56e-35	1.44e-34	tmem87a	PREDICTED: transmembrane protein 87A-like [Solanum lycopersicum]
Solyc05g047600.4	5.73	6.55	6.97	0.35	0.37	0.31	6.41667	0.343333	-4.22414	1.58e-35	1.47e-34	CIPK9	PREDICTED: CBL-interacting serine/threonine-protein kinase 9 [Solanum lycopersicum]
Solyc08g082120.2	12.39	13.79	12.44	1.15	1.01	0.59	12.8733	0.916667	-3.81184	1.67e-35	1.54e-34	--	PREDICTED: hornerin-like [Solanum lycopersicum]
MSTRG.11953	4.59	3.14	4.03	0.28	0.59	0.33	3.92	0.4	-3.29278	2.02e-35	1.86e-34	--	hypothetical protein EJD97_021916, partial [Solanum chilense]
Solyc02g082420.3	9.72	11.88	9.71	24.19	23.36	23.43	10.4367	23.66	1.18079	2.04e-35	1.88e-34	ATL8	PREDICTED: RING-H2 finger protein ATL8-like [Solanum lycopersicum]
Solyc04g016330.3	9.45	9.84	10.2	1.77	2.23	2.32	9.83	2.10667	-2.22223	2.21e-35	2.04e-34	Os01g0939600	PREDICTED: probable glycerol-3-phosphate dehydrogenase [NAD(+)] 1, cytosolic [Solanum lycopersicum]
Solyc01g100240.3	3.59	2.92	4.1	8.61	8.75	9.42	3.53667	8.92667	1.33573	2.22e-35	2.05e-34	CBP60C	PREDICTED: calmodulin-binding protein 60 C [Solanum lycopersicum]
Solyc01g094010.3	10.71	13.34	12.26	1.52	1.45	1.06	12.1033	1.34333	-3.17152	2.59e-35	2.39e-34	CXE8	alpha/beta-hydrolases superfamily protein [Solanum lycopersicum]
Solyc06g051460.4	4.51	3.57	3.79	0.19	0.06	0.13	3.95667	0.126667	-4.96518	2.65e-35	2.44e-34	SMXL7	PREDICTED: protein SMAX1-LIKE 6-like [Solanum lycopersicum]
Solyc06g005960.4	0.23	0.51	0.34	3.67	4.93	3.92	0.36	4.17333	3.53513	2.94e-35	2.71e-34	--	PREDICTED: dentin sialophosphoprotein-like [Solanum lycopersicum]
Solyc09g014400.3	25.29	26.52	24.75	7.24	7.43	8.36	25.52	7.67667	-1.73308	3.39e-35	3.12e-34	cgt	starch-binding domain-containing protein [Solanum lycopersicum]
Solyc10g007930.4	14.25	12.85	14.67	1.72	2.01	2.19	13.9233	1.97333	-2.8188	3.4e-35	3.12e-34	CYP72A15	PREDICTED: cytochrome P450 CYP72A219-like [Solanum lycopersicum]
Solyc07g016170.4	9.47	9.54	8.84	2.13	2.29	2.43	9.28333	2.28333	-2.0235	3.41e-35	3.13e-34	ARA1	PREDICTED: L-arabinokinase-like isoform X1 [Solanum lycopersicum]
Solyc09g065390.1	90.64	92.49	81.18	30.05	26.26	26.58	88.1033	27.63	-1.67296	3.87e-35	3.55e-34	MARD1	PREDICTED: protein MARD1-like [Solanum lycopersicum]
Solyc09g008460.3	15.43	15.96	14.7	2.28	2.8	1.91	15.3633	2.33	-2.72109	4.65e-35	4.26e-34	RABC2A	PREDICTED: ras-related protein RABC2a [Solanum lycopersicum]
MSTRG.12425	9.91	7.85	9.46	1.12	1.38	1.3	9.07333	1.26667	-2.8406	4.79e-35	4.39e-34	--	PREDICTED: phosphoserine aminotransferase 2, chloroplastic-like [Nicotiana tabacum]
Solyc06g065990.1	21.2	18.33	19.98	1.67	0.64	1.8	19.8367	1.37	-3.85592	4.97e-35	4.56e-34	ATPG	PREDICTED: ATP synthase subunit b', chloroplastic [Solanum lycopersicum]
Solyc01g079710.3	42.99	39.73	42	15.55	15.86	14.19	41.5733	15.2	-1.45159	5.47e-35	5.01e-34	--	PREDICTED: putative methyltransferase C9orf114 isoform X1 [Solanum lycopersicum]
Solyc07g006630.4	0.63	0.27	0.84	8.58	6.27	6.01	0.58	6.95333	3.58358	5.5e-35	5.03e-34	COL5	CONSTANS-like protein [Solanum lycopersicum]
Solyc11g072710.3	116.06	103.48	107.76	49.99	55.33	57.19	109.1	54.17	-1.01009	5.73e-35	5.24e-34	PHOT1	phototropin-1 [Solanum lycopersicum]
Solyc08g075520.4	19.05	17.05	19.4	4.8	5.33	5.81	18.5	5.31333	-1.79984	5.81e-35	5.3e-34	--	PREDICTED: uncharacterized protein LOC101249748 isoform X1 [Solanum lycopersicum]
Solyc04g078700.3	11.86	10.51	11.7	2	2.47	2.71	11.3567	2.39333	-2.24645	5.94e-35	5.42e-34	At1g01540	PREDICTED: probable serine/threonine-protein kinase At1g01540 [Solanum lycopersicum]
Solyc12g096560.2	89.18	89.42	95.24	44.54	44.66	42.78	91.28	43.9933	-1.05301	6.34e-35	5.78e-34	APY2	PREDICTED: probable apyrase 2 [Solanum lycopersicum]
Solyc09g091690.1	35.96	35.49	36.79	10.77	11.86	11.45	36.08	11.36	-1.66724	6.41e-35	5.84e-34	At3g06240	PREDICTED: F-box/kelch-repeat protein At3g23880-like [Solanum lycopersicum]
Solyc02g090120.1	2.13	1.36	2.48	29.57	30.96	33.82	1.99	31.45	3.98222	6.55e-35	5.96e-34	--	PREDICTED: uncharacterized protein LOC104116127 [Nicotiana tomentosiformis]
Solyc01g103080.3	45.37	44.09	44.31	20.88	21.28	22.4	44.59	21.52	-1.05104	8.33e-35	7.56e-34	MTR4	PREDICTED: DExH-box ATP-dependent RNA helicase DExH9 [Solanum lycopersicum]
Solyc01g094940.4	13.23	13.16	12.73	2.61	2.38	3.34	13.04	2.77667	-2.23152	1e-34	9.06e-34	At1g01540	PREDICTED: probable serine/threonine-protein kinase At1g01540 [Solanum lycopersicum]
Solyc02g065370.3	117.76	122.5	113.61	53.46	48.93	51.02	117.957	51.1367	-1.20583	1.07e-34	9.67e-34	--	PREDICTED: RNA polymerase-associated protein RTF1 homolog [Sesamum indicum]
Solyc07g064410.1	0.56	0.57	0.35	10.28	9.32	6.78	0.493333	8.79333	4.15578	1.09e-34	9.83e-34	FAD4	PREDICTED: fatty acid desaturase 4, chloroplastic [Solanum lycopersicum]
Solyc09g074560.3	60.16	58.25	60.29	25.38	26.81	24.01	59.5667	25.4	-1.22968	1.09e-34	9.87e-34	COL13	PREDICTED: zinc finger protein CONSTANS-LIKE 13 [Solanum lycopersicum]
Solyc05g041530.3	32.5	31.99	33.89	11.4	9.15	8.86	32.7933	9.80333	-1.74206	1.18e-34	1.07e-33	--	PREDICTED: uncharacterized protein LOC101255596 isoform X1 [Solanum lycopersicum]
Solyc05g025590.4	36.87	40.8	38.92	17.6	15.35	16.79	38.8633	16.58	-1.22897	1.21e-34	1.1e-33	RPA1A	PREDICTED: replication protein A 70 kDa DNA-binding subunit A [Solanum lycopersicum]
Solyc02g079960.3	192.23	196.9	189.33	94.8	91.97	94.57	192.82	93.78	-1.0399	1.39e-34	1.25e-33	CXXS1	PREDICTED: thioredoxin-like protein CXXS1 [Solanum lycopersicum]
Solyc05g051230.4	44.12	47.63	43.78	20.37	16.67	18.05	45.1767	18.3633	-1.29875	1.4e-34	1.27e-33	SPAC1A6.10	PREDICTED: tRNA threonylcarbamoyladenosine dehydratase isoform X1 [Solanum lycopersicum]
Solyc10g150146.1	112.3	114.93	113.67	46.28	47.16	41.49	113.633	44.9767	-1.33714	1.55e-34	1.4e-33	RPS17	PREDICTED: 40S ribosomal protein S17-like [Solanum lycopersicum]
Solyc06g065040.4	4.81	4.45	5.67	12.58	16.07	14.48	4.97667	14.3767	1.53048	1.73e-34	1.56e-33	BHLH81	transcription factor bHLH81-like [Solanum lycopersicum]
Solyc09g008650.3	14.25	16.24	17.4	2.36	1.73	2	15.9633	2.03	-2.97521	1.83e-34	1.64e-33	FKBP16-4	PREDICTED: peptidyl-prolyl cis-trans isomerase FKBP16-4, chloroplastic isoform X1 [Solanum lycopersicum]
Solyc03g115640.3	22.45	22.29	22.11	4.66	4.08	4.53	22.2833	4.42333	-2.33276	1.84e-34	1.65e-33	At5g01610	PREDICTED: uncharacterized protein At5g01610 [Solanum lycopersicum]
Solyc12g015770.3	5.75	4.92	5.8	0.44	0.51	0.45	5.49	0.466667	-3.55634	2.09e-34	1.88e-33	CSLE6	PREDICTED: cellulose synthase-like protein E6 isoform X1 [Solanum lycopersicum]
Solyc08g005010.4	25.28	23.6	22.67	7.55	6.98	7.87	23.85	7.46667	-1.67545	2.35e-34	2.11e-33	--	CAAX amino terminal protease [Corchorus capsularis]
Solyc08g067160.3	15.89	17.22	19.08	3.34	2.53	3.91	17.3967	3.26	-2.41587	2.89e-34	2.59e-33	--	PREDICTED: acyl-protein thioesterase 1 homolog 1-like isoform X1 [Solanum lycopersicum]
Solyc10g005310.3	22.15	22.43	21.46	6.56	5.08	5.34	22.0133	5.66	-1.9595	3.15e-34	2.82e-33	ADAL	PREDICTED: adenosine deaminase-like protein [Solanum lycopersicum]
Solyc11g021365.2	25.38	27.37	26	3.5	4.47	3.77	26.25	3.91333	-2.74585	3.33e-34	2.98e-33	--	PREDICTED: protein EMBRYO SAC DEVELOPMENT ARREST 3, chloroplastic isoform X1 [Solanum lycopersicum]
Solyc03g123520.3	22.85	22.04	23.25	10.06	10.19	9.76	22.7133	10.0033	-1.18306	3.4e-34	3.04e-33	SAC2	PREDICTED: phosphoinositide phosphatase SAC2 [Solanum lycopersicum]
Solyc02g084240.3	285.37	310.08	288.13	143.3	126.46	145.67	294.527	138.477	-1.08876	3.58e-34	3.2e-33	At1g06760	PREDICTED: histone H1 [Solanum pennellii]
Solyc07g052610.3	16.11	16.65	18.25	1.39	1.71	2.56	17.0033	1.88667	-3.17191	3.74e-34	3.34e-33	CYCU1-1	PREDICTED: cyclin-U1-1 [Solanum lycopersicum]
Solyc07g007400.3	100.58	101.69	97.5	36.48	30.96	35.32	99.9233	34.2533	-1.54458	4.12e-34	3.68e-33	--	PREDICTED: F-box/LRR-repeat protein 14-like isoform X3 [Solanum lycopersicum]
Solyc10g083290.4	0.15	0.14	0.33	1.95	1.78	2.02	0.206667	1.91667	3.21322	5.41e-34	4.82e-33	INV1	acid invertase [Solanum lycopersicum]
Solyc12g055720.2	64.11	63.24	59.11	29.72	29.11	28.92	62.1533	29.25	-1.0874	5.48e-34	4.88e-33	SRF6	PREDICTED: protein STRUBBELIG-RECEPTOR FAMILY 6 [Solanum lycopersicum]
Solyc08g082180.3	59.01	61.37	60.4	24.53	21.38	21.43	60.26	22.4467	-1.4247	5.67e-34	5.05e-33	PYL3	PREDICTED: abscisic acid receptor PYL9 [Solanum lycopersicum]
Solyc04g056580.3	129.47	123.4	126.21	59.31	58.16	56.57	126.36	58.0133	-1.12308	6.27e-34	5.58e-33	--	AT1G65230-like protein, partial [Solanum lycopersicum]
Solyc05g016410.3	93.1	90.32	95.06	44.78	45.4	47.22	92.8267	45.8	-1.01919	6.55e-34	5.83e-33	CKL2	PREDICTED: casein kinase 1-like protein 2 [Solanum lycopersicum]
Solyc03g033950.4	75.52	80.3	78.33	34.62	36.32	38.02	78.05	36.32	-1.10363	6.82e-34	6.06e-33	Bud13	PREDICTED: BUD13 homolog isoform X1 [Solanum lycopersicum]
Solyc02g071000.1	15.15	16.5	13.73	0.94	0.54	0.83	15.1267	0.77	-4.29609	6.91e-34	6.14e-33	CAB1B	chlorophyll a-b binding protein 1D [Solanum lycopersicum]
Solyc05g050710.3	18.62	20.25	19.36	5.2	5.48	5.12	19.41	5.26667	-1.88184	7.39e-34	6.57e-33	LCAT1	PREDICTED: lecithin-cholesterol acyltransferase-like 1 [Solanum lycopersicum]
Solyc01g109180.4	11.02	11.59	11.91	3.18	3.35	2.46	11.5067	2.99667	-1.94104	7.64e-34	6.78e-33	LACS2	PREDICTED: long chain acyl-CoA synthetase 2 [Solanum lycopersicum]
Solyc04g009050.4	3.6	2.61	3.09	7.15	7.44	8.49	3.1	7.69333	1.31134	8.23e-34	7.3e-33	LNK1	PREDICTED: protein LNK1-like isoform X1 [Solanum lycopersicum]
Solyc08g014370.1	14.27	15.82	15.18	3.11	3.06	3.62	15.09	3.26333	-2.20917	1e-33	8.87e-33	--	PREDICTED: uncharacterized protein LOC104648643 [Solanum lycopersicum]
Solyc08g059800.3	11.27	11.39	10.49	2.22	2.64	2.81	11.05	2.55667	-2.11171	1.06e-33	9.38e-33	WDL5	PREDICTED: protein WVD2-like 5 [Solanum lycopersicum]
Solyc08g065360.3	18.04	17.42	17.72	5	6.31	4.85	17.7267	5.38667	-1.71846	1.14e-33	1.01e-32	KEA6	PREDICTED: K(+) efflux antiporter 4 [Solanum lycopersicum]
Solyc01g006300.3	0	0	0.14	45.45	46.93	42.46	0.0466667	44.9467	9.91161	1.15e-33	1.02e-32	PER53	peroxidase precursor [Solanum lycopersicum]
Solyc11g007540.2	7.06	7.11	8	0.66	0.18	0.18	7.39	0.34	-4.44197	1.4e-33	1.24e-32	CYP77A1	cytochrome P450 77 A20 [Solanum lycopersicum]
Solyc01g008920.4	21.28	23.02	22.04	6.24	4.98	5.97	22.1133	5.73	-1.94831	1.42e-33	1.25e-32	SARED1	PREDICTED: protein TIC 62, chloroplastic [Nicotiana attenuata]
Solyc04g076340.3	18.58	20.29	18.01	5.31	4.36	5.37	18.96	5.01333	-1.91912	1.45e-33	1.28e-32	--	PREDICTED: uncharacterized protein LOC101255390 [Solanum lycopersicum]
Solyc03g026240.4	25.71	26.35	27.19	8.8	9.3	8.88	26.4167	8.99333	-1.55452	1.53e-33	1.35e-32	RS41	PREDICTED: serine/arginine-rich splicing factor RS31 isoform X1 [Solanum lycopersicum]
Solyc01g094810.3	95.75	99.22	94.42	40.71	39.03	41.56	96.4633	40.4333	-1.25444	1.57e-33	1.38e-32	UBC4	PREDICTED: ubiquitin-conjugating enzyme E2-23 kDa [Solanum lycopersicum]
Solyc07g054850.3	11.8	11.92	12.85	2.1	1.5	1.95	12.19	1.85	-2.7201	1.62e-33	1.42e-32	At4g28100	PREDICTED: uncharacterized GPI-anchored protein At4g28100 [Solanum lycopersicum]
Solyc03g025730.3	21.4	22.73	23.28	8.9	8.93	8.56	22.47	8.79667	-1.35297	1.62e-33	1.43e-32	TUBB1	PREDICTED: tubulin beta-1 chain [Solanum lycopersicum]
Solyc10g078530.2	21.9	23.65	25.74	5.54	7.47	7.17	23.7633	6.72667	-1.82077	1.63e-33	1.43e-32	PLP7	PREDICTED: patatin-like protein 3 [Solanum lycopersicum]
Solyc12g068070.2	33.39	31.61	30.53	13.08	14.07	13.19	31.8433	13.4467	-1.24374	1.63e-33	1.43e-32	FPP	PREDICTED: filament-like plant protein 3 [Solanum lycopersicum]
Solyc07g052460.3	15.27	15.71	14.14	0.07	0.46	0.26	15.04	0.263333	-5.83577	1.83e-33	1.61e-32	--	PREDICTED: probable serine/threonine-protein kinase DDB_G0276461 [Solanum lycopersicum]
Solyc08g029050.4	5.31	4.9	5.07	0.83	0.75	1.1	5.09333	0.893333	-2.51134	1.84e-33	1.61e-32	TPR1	PREDICTED: topless-related protein 1-like isoform X5 [Solanum lycopersicum]
Solyc01g098560.3	30.38	30.67	30.33	11.04	11.07	11.07	30.46	11.06	-1.46156	1.86e-33	1.63e-32	At1g54730	PREDICTED: sugar transporter ERD6-like 5 [Solanum lycopersicum]
Solyc03g114120.3	36.63	39.66	40.21	10.94	11.41	11.78	38.8333	11.3767	-1.77122	1.92e-33	1.69e-32	NFD2	PREDICTED: protein NUCLEAR FUSION DEFECTIVE 2 [Solanum lycopersicum]
Solyc09g059650.4	9.57	9.98	8.3	27.54	28.58	24.01	9.28333	26.71	1.52467	2.23e-33	1.96e-32	--	-
Solyc06g075580.4	4.91	5.21	4.22	0.66	0.66	0.82	4.78	0.713333	-2.74436	2.4e-33	2.1e-32	KIN5D	PREDICTED: kinesin-like protein KIN-5D [Solanum lycopersicum]
Solyc01g005985.1	16.92	17.72	17.19	0.07	0.14	0.47	17.2767	0.226667	-6.25211	2.58e-33	2.26e-32	YLS3	PREDICTED: protein YLS3 [Solanum lycopersicum]
Solyc03g006870.3	14.03	12.02	12.71	3.52	2.87	3.75	12.92	3.38	-1.93451	2.64e-33	2.31e-32	PGMP	PREDICTED: phosphoglucomutase, chloroplastic [Solanum lycopersicum]
Solyc02g087000.4	14.02	14.9	13.95	4.27	3.02	4.05	14.29	3.78	-1.91855	2.87e-33	2.51e-32	POT8	PREDICTED: potassium transporter 8-like [Solanum lycopersicum]
Solyc06g069860.4	217.82	219.96	219.01	107.32	103.59	102.29	218.93	104.4	-1.06835	2.88e-33	2.52e-32	-	-
Solyc09g064730.3	0.25	0.17	0.79	11.02	9.34	10.48	0.403333	10.28	4.67172	2.93e-33	2.56e-32	--	PREDICTED: heavy metal-associated isoprenylated plant protein 33-like [Nicotiana attenuata]
Solyc03g093130.3	0.84	1.07	1.36	8.18	7.55	8.4	1.09	8.04333	2.88347	3.08e-33	2.69e-32	XTH23	xyloglucan endotransglucosylase-hydrolase XTH3 precursor [Solanum lycopersicum]
Solyc11g020280.2	22.95	20.65	22.35	8.44	8.43	9.2	21.9833	8.69	-1.33898	3.42e-33	2.99e-32	CEPR2	PREDICTED: receptor-like protein kinase HAIKU2 [Solanum lycopersicum]
Solyc02g067060.3	6.41	6.11	5.87	0.34	0.68	0.95	6.13	0.656667	-3.22265	3.57e-33	3.11e-32	GAUT13	PREDICTED: probable galacturonosyltransferase 13 isoform X2 [Solanum lycopersicum]
Solyc06g019200.4	33.43	32.43	28.69	10.55	7.78	9.4	31.5167	9.24333	-1.76963	3.9e-33	3.4e-32	EGY2	PREDICTED: probable zinc metalloprotease EGY2, chloroplastic isoform X2 [Solanum lycopersicum]
Solyc04g005510.3	49.24	48.39	52.18	16.09	14.55	17.75	49.9367	16.13	-1.63035	4.05e-33	3.52e-32	EIF5A4	PREDICTED: eukaryotic translation initiation factor 5A-3 [Solanum lycopersicum]
Solyc04g074640.4	8.16	7.57	8.82	0.31	0.52	0.34	8.18333	0.39	-4.39114	4.26e-33	3.71e-32	CLEB3J9	PREDICTED: thylakoid lumenal 29 kDa protein, chloroplastic-like [Solanum lycopersicum]
Solyc10g085500.2	8.84	9.83	11.77	0.08	0	0.31	10.1467	0.13	-6.28635	4.29e-33	3.73e-32	CYP76A2	PREDICTED: cytochrome P450 76A2-like [Solanum lycopersicum]
Solyc12g094380.2	75.49	75.58	71.36	30.12	27.05	27.58	74.1433	28.25	-1.39207	4.42e-33	3.84e-32	--	PREDICTED: uncharacterized protein LOC101254074 [Solanum lycopersicum]
Solyc04g014800.3	15.6	16.25	13.8	2.94	2.29	1.92	15.2167	2.38333	-2.6746	4.61e-33	4.01e-32	IMP1	inositol monophosphatase 1 [Solanum lycopersicum]
Solyc02g071580.4	3.11	3.43	3.66	7.72	8.04	7.95	3.4	7.90333	1.21693	4.91e-33	4.26e-32	SBT5.6	PREDICTED: subtilisin-like protease SBT5.6 [Solanum lycopersicum]
Solyc12g056510.3	19.25	19.33	20.11	6.08	6.26	5.38	19.5633	5.90667	-1.72774	5.14e-33	4.46e-32	GT-2	PREDICTED: trihelix transcription factor GT-2-like [Solanum lycopersicum]
Solyc11g010710.2	1.13	1.15	1.29	5.8	5.06	5.33	1.19	5.39667	2.18111	5.36e-33	4.64e-32	AIL6	PREDICTED: AP2-like ethylene-responsive transcription factor AIL6 [Solanum lycopersicum]
Solyc02g085590.4	0.06	0	0.08	7.71	9.2	9.78	0.0466667	8.89667	7.57473	5.61e-33	4.85e-32	At2g18540	PREDICTED: vicilin-like seed storage protein At2g18540 [Solanum lycopersicum]
Solyc10g086150.2	127.83	135.37	130.23	64.41	57.29	57.96	131.143	59.8867	-1.13084	5.72e-33	4.96e-32	CP29B	PREDICTED: 29 kDa ribonucleoprotein B, chloroplastic [Solanum lycopersicum]
Solyc01g074000.3	29.16	31.04	30.78	6.21	3.15	4.53	30.3267	4.63	-2.7115	5.76e-33	4.98e-32	H3-7	PREDICTED: histone H3.2-like [Zea mays]
Solyc02g093050.3	2.79	2.36	3.02	9.54	8.53	9.73	2.72333	9.26667	1.76668	5.88e-33	5.09e-32	WRKY7	WRKY transcription factor IId-4 [Solanum lycopersicum]
Solyc08g077330.3	6.63	6.9	7.27	17.06	17.09	18.76	6.93333	17.6367	1.34696	6.27e-33	5.42e-32	EXLB1	PREDICTED: expansin-like B1 [Solanum lycopersicum]
Solyc08g006540.4	18.99	20.35	20.98	3.65	4.15	2.88	20.1067	3.56	-2.49772	7.48e-33	6.46e-32	FKBP13	FKBP-type peptidyl-prolyl cis-trans isomerase [Solanum lycopersicum]
Solyc09g007510.3	13.87	14.22	14.9	3.28	3.34	3.47	14.33	3.36333	-2.09107	7.5e-33	6.47e-32	LECRK81	clade VIII lectin receptor kinase [Solanum lycopersicum]
Solyc08g078190.2	23.23	30.47	22.85	4.62	5.43	3.99	25.5167	4.68	-2.44686	7.88e-33	6.8e-32	ERF5	ethylene-responsive transcription factor [Solanum lycopersicum]
Solyc09g063010.4	3.96	3.9	5.08	12.22	11.37	9.64	4.31333	11.0767	1.36065	8.1e-33	6.98e-32	PIF1	PREDICTED: transcription factor PIF1 [Solanum lycopersicum]
Solyc07g052430.3	3.89	3.27	2.85	12.78	13.23	12.22	3.33667	12.7433	1.93326	9.3e-33	8.02e-32	--	PREDICTED: transmembrane protein 97-like [Solanum lycopersicum]
Solyc08g082960.3	2.58	2.72	2.34	8.76	8.23	8.24	2.54667	8.41	1.7235	9.79e-33	8.43e-32	--	PREDICTED: zinc finger HIT domain-containing protein 2 [Solanum lycopersicum]
Solyc09g066360.1	19.46	18.37	21.05	0.96	0.74	1.04	19.6267	0.913333	-4.42553	1.03e-32	8.87e-32	ERF1B	PREDICTED: ethylene-responsive transcription factor 1B [Solanum lycopersicum]
Solyc02g081150.1	12.18	13.08	12.68	1.07	1.4	1.44	12.6467	1.30333	-3.27848	1.1e-32	9.5e-32	--	PREDICTED: probable membrane-associated kinase regulator 1 [Sesamum indicum]
Solyc01g016410.4	11.39	9.67	10.33	21.31	23.47	24.01	10.4633	22.93	1.13189	1.11e-32	9.52e-32	DURF2	PREDICTED: E3 ubiquitin-protein ligase AIP2 [Solanum lycopersicum]
Solyc12g098570.2	25.21	23.87	23.91	10.61	9.37	9.72	24.33	9.9	-1.29724	1.33e-32	1.14e-31	TMK4	PREDICTED: receptor-like kinase TMK4 [Solanum lycopersicum]
Solyc09g011740.4	6.82	7.39	7.55	15.36	13.38	15.58	7.25333	14.7733	1.02628	1.36e-32	1.17e-31	IPCS2	PREDICTED: phosphatidylinositol:ceramide inositolphosphotransferase 2 [Solanum lycopersicum]
Solyc08g075920.4	10.25	9.78	9.55	1.09	1.25	0.92	9.86	1.08667	-3.18168	1.7e-32	1.45e-31	BRXL1	PREDICTED: protein BREVIS RADIX [Solanum lycopersicum]
Solyc12g099705.1	15.82	14.67	17.32	30.8	33.67	32.01	15.9367	32.16	1.01292	1.72e-32	1.47e-31	--	PREDICTED: reactive oxygen species modulator 1 [Solanum lycopersicum]
Solyc02g080810.3	147.16	147.8	148.94	76.56	68.6	75.33	147.967	73.4967	-1.00952	1.73e-32	1.48e-31	GDCST	PREDICTED: aminomethyltransferase, mitochondrial [Solanum lycopersicum]
Solyc08g083190.3	0.37	0.04	0.07	6.13	4.66	5.31	0.16	5.36667	5.06788	1.74e-32	1.49e-31	BDG3	PREDICTED: probable lysophospholipase BODYGUARD 2 [Solanum lycopersicum]
Solyc09g009770.3	14.35	16.22	16.04	4.47	4.31	4.06	15.5367	4.28	-1.85999	2.03e-32	1.73e-31	IQM3	PREDICTED: IQ domain-containing protein IQM3-like [Solanum lycopersicum]
Solyc06g048820.1	36.55	41.14	36.2	3.81	3.18	1.85	37.9633	2.94667	-3.68745	2.11e-32	1.8e-31	WUN1	PREDICTED: wound-induced protein 1 [Solanum lycopersicum]
Solyc06g075010.4	36.24	38.65	33.31	14.45	13.1	13.93	36.0667	13.8267	-1.38321	2.13e-32	1.82e-31	CPN60A1	PREDICTED: ruBisCO large subunit-binding protein subunit alpha, chloroplastic-like [Solanum lycopersicum]
Solyc02g065470.1	94.69	90.88	90.14	34.16	31.57	30.51	91.9033	32.08	-1.51844	2.47e-32	2.1e-31	STS14	PREDICTED: STS14 protein [Solanum lycopersicum]
Solyc05g005710.4	137.18	141.75	135.78	70.81	65.32	68.75	138.237	68.2933	-1.01732	2.57e-32	2.18e-31	SPDSYN	spermidine synthase [Solanum lycopersicum]
Solyc02g071050.4	5.94	4.45	6.16	13.1	13.1	15	5.51667	13.7333	1.31581	2.66e-32	2.26e-31	PUP10	PREDICTED: probable purine permease 9 [Solanum lycopersicum]
Solyc10g005040.4	2.8	2.78	3.69	17.11	12.48	11.62	3.09	13.7367	2.15235	2.85e-32	2.42e-31	NHL26	PREDICTED: NDR1/HIN1-like protein 12 [Solanum lycopersicum]
Solyc09g090400.4	10.44	9.06	9.7	1.35	1.22	1.68	9.73333	1.41667	-2.78043	3.05e-32	2.59e-31	tif222	PREDICTED: translation initiation factor eIF-2B subunit beta isoform X1 [Solanum lycopersicum]
Solyc01g008420.3	13.43	13.22	12.74	3.57	2.66	2.75	13.13	2.99333	-2.13304	3.18e-32	2.7e-31	DTX42	PREDICTED: protein DETOXIFICATION 42-like [Solanum lycopersicum]
Solyc07g045080.3	1.53	1.36	0.81	6.89	6.79	6.35	1.23333	6.67667	2.43657	3.52e-32	2.99e-31	DBR	PREDICTED: 2-alkenal reductase (NADP(+)-dependent)-like [Solanum tuberosum]
Solyc12g096870.1	8.8	9.45	9.92	0.09	0.25	0.12	9.39	0.153333	-5.93638	3.76e-32	3.19e-31	GT2	PREDICTED: cinnamate beta-D-glucosyltransferase-like [Solanum lycopersicum]
Solyc03g097600.3	10.6	9.82	10.19	1.17	0.75	0.45	10.2033	0.79	-3.69104	3.89e-32	3.3e-31	-	-
Solyc05g013850.2	4.52	3.58	4.86	0.16	0.27	0.22	4.32	0.216667	-4.31748	4.53e-32	3.83e-31	SEOB	PREDICTED: protein SIEVE ELEMENT OCCLUSION B [Solanum lycopersicum]
Solyc11g064920.2	21.18	20.33	20.2	6.99	5.85	6.6	20.57	6.48	-1.66648	4.86e-32	4.11e-31	PYD2	PREDICTED: dihydropyrimidinase isoform X1 [Solanum lycopersicum]
Solyc11g012510.3	16.09	17.31	18.74	4.7	3.99	4.23	17.38	4.30667	-2.01278	5.43e-32	4.59e-31	SCL13	GRAS1 protein [Solanum lycopersicum]
Solyc03g112590.4	21.19	20.61	21.46	8.06	8.28	7.79	21.0867	8.04333	-1.39047	6.02e-32	5.09e-31	CDC48	PREDICTED: cell division cycle protein 48 homolog isoform X1 [Solanum lycopersicum]
Solyc11g068960.2	16.13	14.42	15.83	4.11	5.88	5.16	15.46	5.05	-1.61419	7.08e-32	5.98e-31	LHW	PREDICTED: transcription factor LHW-like [Solanum lycopersicum]
Solyc01g102340.3	9.05	8.05	10.69	1.44	1.18	1.37	9.26333	1.33	-2.80011	7.15e-32	6.04e-31	MYB61	PREDICTED: transcription factor MYB35 [Solanum lycopersicum]
Solyc05g053240.4	28.07	23.19	26.06	10.04	10.28	10.99	25.7733	10.4367	-1.30422	7.27e-32	6.13e-31	SPL1	PREDICTED: squamosa promoter-binding-like protein 1 [Solanum lycopersicum]
Solyc04g078195.1	23.34	21.48	23.04	0.59	0.7	0.46	22.62	0.583333	-5.27713	7.52e-32	6.34e-31	SN1	snakin-1 [Solanum chacoense]
Solyc10g005960.1	11.02	10.44	10.81	0.9	1.37	1.31	10.7567	1.19333	-3.17216	7.63e-32	6.43e-31	FLA1	PREDICTED: fasciclin-like arabinogalactan protein 1 [Solanum lycopersicum]
Solyc09g008640.1	5.67	5.74	6.71	0.33	0.45	0.22	6.04	0.333333	-4.17951	7.96e-32	6.7e-31	WAKL20	PREDICTED: wall-associated receptor kinase-like 20 [Solanum lycopersicum]
Solyc04g016290.3	5.61	4.45	5.81	0.26	0.25	0.39	5.29	0.3	-4.14023	8.31e-32	6.99e-31	--	PREDICTED: uncharacterized protein LOC101261506 isoform X1 [Solanum lycopersicum]
Solyc11g022400.1	12.52	10.67	9.77	2.47	3	2.79	10.9867	2.75333	-1.9965	1.08e-31	9.08e-31	FTIP1	PREDICTED: FT-interacting protein 1-like [Solanum lycopersicum]
Solyc07g061970.3	30.05	29.02	29.18	8.65	6.68	6.23	29.4167	7.18667	-2.03324	1.09e-31	9.1e-31	At1g29970	PREDICTED: 60S ribosomal protein L18a-like protein [Solanum lycopersicum]
Solyc11g006250.2	18.86	19.36	20	0.13	0	0.08	19.4067	0.07	-8.11498	1.09e-31	9.14e-31	At5g33370	GDSL esterase/lipase precursor [Solanum lycopersicum]
Solyc05g042120.4	13.95	17.3	14.95	4.1	4.08	4.95	15.4	4.37667	-1.81503	1.19e-31	9.98e-31	--	PREDICTED: uncharacterized protein LOC101251886 [Solanum lycopersicum]
Solyc06g061027.1	13.21	12.35	13.03	2.63	2.62	3.11	12.8633	2.78667	-2.20665	1.29e-31	1.08e-30	CYP72A15	PREDICTED: cytochrome P450 72A15-like [Solanum pennellii]
Solyc11g010560.3	20.99	20.43	20.62	8.68	8.97	9.41	20.68	9.02	-1.19704	1.61e-31	1.34e-30	KIN14B	PREDICTED: kinesin-like protein KIN-14B [Solanum lycopersicum]
Solyc08g065970.3	12.53	14.15	13.32	3.17	3.33	3.41	13.3333	3.30333	-2.01304	1.61e-31	1.34e-30	SIGC	PREDICTED: RNA polymerase sigma factor sigC isoform X1 [Solanum lycopersicum]
Solyc07g054460.4	12.15	12.65	12.56	3.77	3.71	3.27	12.4533	3.58333	-1.79716	1.7e-31	1.42e-30	--	PREDICTED: H/ACA ribonucleoprotein complex non-core subunit NAF1 isoform X2 [Solanum lycopersicum]
Solyc06g076850.3	15.49	14.1	13.8	3.79	4.81	4.2	14.4633	4.26667	-1.76122	1.78e-31	1.49e-30	--	Tetratricopeptide repeat-like superfamily protein [Theobroma cacao]
Solyc06g074190.3	16.62	16.39	15.76	4.95	4.22	4.9	16.2567	4.69	-1.79337	1.82e-31	1.52e-30	At5g41620	PREDICTED: paramyosin-like [Solanum pennellii]
Solyc07g065180.3	5.43	5.53	5.92	14.18	15.32	14.85	5.62667	14.7833	1.39362	1.86e-31	1.55e-30	--	PREDICTED: probable cytokinin riboside 5'-monophosphate phosphoribohydrolase LOGL10 [Solanum lycopersicum]
Solyc12g008370.3	100.35	108.96	105.64	50.9	49.21	49.04	104.983	49.7167	-1.07836	2.12e-31	1.77e-30	SKIPA	PREDICTED: SNW/SKI-interacting protein [Solanum lycopersicum]
Solyc10g079050.2	2.48	2.52	3.24	11.09	8.58	11.85	2.74667	10.5067	1.93555	2.13e-31	1.77e-30	BHLH130	PREDICTED: transcription factor bHLH130-like [Solanum lycopersicum]
Solyc01g106580.3	39.97	35.18	37.63	13.05	13.5	11.36	37.5933	12.6367	-1.57286	2.63e-31	2.19e-30	CGR3	PREDICTED: uncharacterized protein At3g49720-like [Solanum lycopersicum]
Solyc02g092110.3	0.76	1.16	2.68	13.58	14.47	19.68	1.53333	15.91	3.37519	2.89e-31	2.4e-30	PSK3	phytosulfokines 3 precursor [Solanum lycopersicum]
Solyc12g014460.2	23.05	25.59	25.15	8.86	8.06	8.14	24.5967	8.35333	-1.55804	2.9e-31	2.41e-30	EHD1	PREDICTED: EH domain-containing protein 1-like [Solanum lycopersicum]
Solyc07g054780.1	20.68	10.68	10.05	109.65	112	111.32	13.8033	110.99	3.00734	3.07e-31	2.55e-30	--	wound induced protein, partial [Solanum lycopersicum]
Solyc01g090790.4	6.18	8.07	6.21	0.7	0.62	0.45	6.82	0.59	-3.53098	3.21e-31	2.66e-30	UNE10	PREDICTED: transcription factor UNE10 [Solanum lycopersicum]
Solyc08g080190.4	13.46	13.65	13.81	3.68	3.68	4	13.64	3.78667	-1.84884	3.26e-31	2.7e-30	-	-
Solyc10g083230.1	7.98	9.69	7.91	18.58	18.07	18.87	8.52667	18.5067	1.11799	3.38e-31	2.8e-30	At2g36090	PREDICTED: probable F-box protein At1g60180 [Solanum lycopersicum]
Solyc01g103230.3	14.83	14.05	15.12	4.56	5.45	4.86	14.6667	4.95667	-1.5651	3.46e-31	2.86e-30	Gba2	PREDICTED: non-lysosomal glucosylceramidase-like isoform X1 [Solanum lycopersicum]
Solyc09g074930.3	58.83	59.45	58.43	22.69	23.05	22.7	58.9033	22.8133	-1.36847	3.49e-31	2.89e-30	SRP	PREDICTED: stress-related protein [Solanum lycopersicum]
Solyc01g102300.3	46.32	44.93	42.39	20.58	20.71	19.52	44.5467	20.27	-1.13597	3.63e-31	3e-30	PIL15	PREDICTED: transcription factor PIF3 [Solanum lycopersicum]
Solyc07g056320.4	7.81	8.15	6.81	0.94	1.05	0.55	7.59	0.846667	-3.16423	4.11e-31	3.39e-30	GPAT1	PREDICTED: glycerol-3-phosphate acyltransferase 1 [Solanum lycopersicum]
Solyc04g074830.1	0.41	0.63	0.52	6.24	8.31	7.19	0.52	7.24667	3.80073	4.37e-31	3.6e-30	--	PREDICTED: putative clathrin assembly protein At4g40080 [Solanum lycopersicum]
Solyc10g008910.1	30.77	32.39	28.66	3.63	2.38	3.09	30.6067	3.03333	-3.33487	4.57e-31	3.76e-30	H3-7	PREDICTED: histone H3.2 [Musa acuminata subsp. malaccensis] [Musa acuminata]
Solyc03g008013.1	0.8	0.65	0.93	3.56	4.17	4.14	0.793333	3.95667	2.31829	4.6e-31	3.79e-30	FRO4	PREDICTED: ferric reduction oxidase 4 [Solanum lycopersicum]
Solyc05g056040.3	9.72	9.82	9.96	2.41	2.49	2.36	9.83333	2.42	-2.02267	5.25e-31	4.32e-30	ARF11	auxin response factor 13 isoform 1 [Solanum lycopersicum]
Solyc05g051425.2	0.49	0.5	0.17	10.2	12.3	12.66	0.386667	11.72	4.92174	5.26e-31	4.32e-30	CG5412	PREDICTED: esterase OVCA2 isoform X1 [Solanum lycopersicum]
Solyc01g067480.4	8.13	6.64	6.42	0.99	1.34	1.06	7.06333	1.13	-2.64403	6.56e-31	5.38e-30	--	PREDICTED: acyl-CoA-binding domain-containing protein 5 isoform X2 [Solanum lycopersicum]
Solyc02g089980.3	16.5	13.28	16.01	5.11	4.42	4.32	15.2633	4.61667	-1.72515	7.16e-31	5.87e-30	--	PREDICTED: uncharacterized protein LOC101260494 isoform X1 [Solanum lycopersicum]
Solyc03g044740.4	10.37	10.63	11.81	1.12	1.1	0.92	10.9367	1.04667	-3.3853	8.08e-31	6.62e-30	MES10	methylesterase 10 [Solanum lycopersicum]
Solyc01g091780.4	18.82	19.07	21.35	4.65	4.77	4.76	19.7467	4.72667	-2.06271	9.11e-31	7.45e-30	OsI_09747	PREDICTED: protein-ribulosamine 3-kinase, chloroplastic [Solanum lycopersicum]
Solyc05g052280.3	0.11	0.4	0.09	6.45	6	8.5	0.2	6.98333	5.12584	9.98e-31	8.16e-30	PER52	PREDICTED: peroxidase P7 [Solanum lycopersicum]
Solyc07g005440.1	94.99	90.9	97.56	42.27	44.08	37.18	94.4833	41.1767	-1.19823	1.27e-30	1.04e-29	CIPK6	PREDICTED: CBL-interacting serine/threonine-protein kinase 6-like [Solanum lycopersicum]
Solyc12g015970.3	73.77	74.22	78.66	28.32	28.52	29.21	75.55	28.6833	-1.39722	1.29e-30	1.05e-29	LLG1	PREDICTED: GPI-anchored protein LORELEI-like isoform X1 [Solanum lycopersicum]
Solyc12g010820.2	0.8	0.61	0.51	5.52	4.99	5.76	0.64	5.42333	3.08304	1.39e-30	1.13e-29	--	PREDICTED: seed biotin-containing protein SBP65-like isoform X1 [Solanum lycopersicum]
Solyc09g010120.2	51.14	51.95	49	18.56	16.16	16.17	50.6967	16.9633	-1.57947	1.39e-30	1.13e-29	--	PREDICTED: uncharacterized protein LOC101246952 [Solanum lycopersicum]
Solyc04g005060.3	6.76	8.86	8.36	0.85	1.29	0.67	7.99333	0.936667	-3.09319	1.41e-30	1.15e-29	WDL7	PREDICTED: protein WVD2-like 7 isoform X2 [Solanum lycopersicum]
Solyc01g059860.3	14.05	14.65	14.47	4.96	4.99	5.5	14.39	5.15	-1.48242	1.5e-30	1.22e-29	SIS8	PREDICTED: probable serine/threonine-protein kinase DDB_G0272254 [Solanum lycopersicum]
Solyc06g065690.3	11.79	12.31	13.54	3.79	3.36	3.71	12.5467	3.62	-1.79324	1.67e-30	1.36e-29	B'KAPPA	serine/threonine protein phosphatase 2A 57 kDa regulatory subunit B' iota isoform [Solanum lycopersicum]
Solyc03g096900.4	8.35	8	8.12	2.08	2.01	2.08	8.15667	2.05667	-1.98767	1.74e-30	1.41e-29	RSH3	PREDICTED: probable GTP diphosphokinase RSH3, chloroplastic isoform X3 [Solanum lycopersicum]
Solyc01g097000.3	4.93	4.41	5.34	0.29	0.37	0.47	4.89333	0.376667	-3.69946	1.86e-30	1.51e-29	BACOVA_02659	PREDICTED: beta-glucosidase BoGH3B [Solanum pennellii]
Solyc08g007580.4	2.5	1.81	1.02	11.34	11.51	9.47	1.77667	10.7733	2.60022	1.98e-30	1.61e-29	sll0608	PREDICTED: ycf49-like protein [Solanum pennellii]
Solyc02g067440.3	3.42	3.8	2.72	10.76	12	9.24	3.31333	10.6667	1.68675	2.02e-30	1.64e-29	PCO2	PREDICTED: plant cysteine oxidase 2 [Solanum lycopersicum]
Solyc04g007470.3	23.73	22.82	25.54	8.56	7.8	8.12	24.03	8.16	-1.5582	2.06e-30	1.67e-29	COL10	PREDICTED: putative zinc finger protein At1g68190 isoform X2 [Solanum lycopersicum]
Solyc11g044937.1	8.69	9.74	9.45	0.86	0.94	0.97	9.29333	0.923333	-3.33127	2.1e-30	1.7e-29	--	PREDICTED: uncharacterized protein LOC101257946, partial [Solanum lycopersicum]
Solyc04g007780.3	34.92	38.64	38.59	9.58	7.32	10.85	37.3833	9.25	-2.01487	2.31e-30	1.87e-29	MLP43	PREDICTED: MLP-like protein 43 [Solanum lycopersicum]
Solyc07g049290.3	28.17	26.95	27.96	9.42	9.93	11.76	27.6933	10.37	-1.41712	2.4e-30	1.94e-29	NPF6.4	protein NRT1/ PTR FAMILY 6.4 [Solanum lycopersicum]
Solyc10g076240.3	0.2	0.3	0.38	5.3	4.38	5.97	0.293333	5.21667	4.15252	2.65e-30	2.14e-29	PNC1	PREDICTED: cationic peroxidase 1 [Solanum lycopersicum]
Solyc06g068950.4	7.3	7.98	8.37	0.88	1.03	1.28	7.88333	1.06333	-2.89021	2.77e-30	2.24e-29	PEAMT	PREDICTED: phosphoethanolamine N-methyltransferase [Solanum lycopersicum]
Solyc12g056675.1	0	0	0	76.79	93.74	84.55	0.001	85.0267	16.3756	2.81e-30	2.27e-29	CXE20	PREDICTED: probable carboxylesterase 120 [Solanum pennellii]
Solyc09g007520.3	0.18	0.36	0.41	4.13	5.11	4.43	0.316667	4.55667	3.84694	2.87e-30	2.31e-29	PER21	PREDICTED: peroxidase 21 [Solanum lycopersicum]
Solyc05g015070.4	12.18	12.65	10.42	3.37	3.27	3.51	11.75	3.38333	-1.79614	3.38e-30	2.72e-29	PUB6	PREDICTED: U-box domain-containing protein 45-like [Solanum lycopersicum]
Solyc02g089440.3	25.78	23.9	24.63	9.17	9.63	9.95	24.77	9.58333	-1.36999	3.57e-30	2.87e-29	GAUT9	glycosyltransferase family protein [Solanum lycopersicum]
Solyc02g081600.4	11.92	11.6	12.5	1.2	2.26	1.67	12.0067	1.71	-2.81177	3.58e-30	2.89e-29	ZIP1	PREDICTED: zinc transporter 3 [Solanum lycopersicum]
Solyc08g077870.4	15.76	16.6	16.5	0.85	0.84	1.38	16.2867	1.02333	-3.99234	3.83e-30	3.08e-29	--	PREDICTED: zinc finger protein 281-like [Citrus sinensis]
Solyc05g005980.4	5.19	4.99	5.12	0.29	0.46	0.34	5.1	0.363333	-3.81113	4.06e-30	3.27e-29	NPF1.2	NRT1/ PTR FAMILY 1.2 [Solanum lycopersicum]
Solyc06g066640.3	22.61	25.55	24.73	4.08	5.14	4.52	24.2967	4.58	-2.40734	5.29e-30	4.25e-29	PSAH1	PREDICTED: photosystem I reaction center subunit VI-1, chloroplastic-like [Solanum lycopersicum]
Solyc02g087780.3	11.16	13.67	11.18	2.38	2.02	1.96	12.0033	2.12	-2.5013	5.76e-30	4.62e-29	GALM	PREDICTED: aldose 1-epimerase [Solanum lycopersicum]
Solyc01g110555.1	10.57	10.49	11.24	0.74	0.67	0.96	10.7667	0.79	-3.76858	6.71e-30	5.37e-29	SAUR40	PREDICTED: auxin-induced protein 6B [Solanum lycopersicum]
Solyc10g018140.2	0.55	0.94	0.23	11.61	8.18	9.6	0.573333	9.79667	4.09484	7.06e-30	5.65e-29	A1	PREDICTED: vestitone reductase-like isoform X2 [Solanum tuberosum]
MSTRG.9996	5.31	4.07	4.69	0.43	0.62	0.46	4.69	0.503333	-3.22	7.93e-30	6.34e-29	--	PREDICTED: protein FAR1-RELATED SEQUENCE 2-like [Nicotiana attenuata]
Solyc02g093860.3	0.11	0.26	0.49	3.97	3.47	3.74	0.286667	3.72667	3.70044	8.08e-30	6.46e-29	LHT1	PREDICTED: lysine histidine transporter 1 [Solanum lycopersicum]
Solyc06g011450.3	8.1	7.18	6.96	1.08	0.5	0.95	7.41333	0.843333	-3.13595	8.57e-30	6.85e-29	At4g32285	PREDICTED: probable clathrin assembly protein At4g32285 isoform X2 [Nicotiana sylvestris]
Solyc07g052400.3	4.81	6.13	5.34	0.79	0.97	1.08	5.42667	0.946667	-2.51914	9.06e-30	7.24e-29	GLR3.4	PREDICTED: glutamate receptor 3.4 isoform X1 [Solanum lycopersicum]
Solyc03g112040.1	0.5	0.75	0.59	5.73	5.45	4.19	0.613333	5.12333	3.06234	1.04e-29	8.28e-29	CYP71A6	PREDICTED: (+)-menthofuran synthase-like [Solanum lycopersicum]
Solyc02g080490.3	7.45	7.46	7.17	1.16	1.39	1.24	7.36	1.26333	-2.54247	1.13e-29	9.02e-29	DTX40	PREDICTED: protein DETOXIFICATION 40 [Solanum lycopersicum]
Solyc01g099630.4	25.3	24.27	23.55	6.64	7.09	7.87	24.3733	7.2	-1.75923	1.34e-29	1.07e-28	-	-
Solyc12g005010.2	12.34	13.06	12.55	3.19	3.54	3.55	12.65	3.42667	-1.88426	1.39e-29	1.11e-28	--	PREDICTED: coiled-coil domain-containing protein 30 [Nicotiana sylvestris]
Solyc02g087890.4	4.61	4.39	4.43	16.16	14.63	18.64	4.47667	16.4767	1.87993	1.4e-29	1.11e-28	--	hypothetical protein A4A49_06269 [Nicotiana attenuata]
[truncated: 4,453 more rows]
